# Supplementary material for: Conserved Genes Underlie Phenotypic Plasticity in an Incipiently Social Bee
Source: Genome Biol Evol. 2018 Sep 22;10(10):2749–58. doi: 10.1093/gbe/evy212 (PMC6190964; doi:10.1093/gbe/evy212)
Supplement: Supplementary Data [file evy212_supp.zip]

Archive with 2 entries (2 files):
- GBE australensis_genome_SITables_Sept7.xlsx
- GBE AustralensisSupporting Information-Sept7.docx
