# Supplementary material for: Conserved Genes Underlie Phenotypic Plasticity in an Incipiently Social Bee
Source: Genome Biol Evol. 2018 Sep 22;10(10):2749–58. doi: 10.1093/gbe/evy212 (PMC6190964; doi:10.1093/gbe/evy212)
Supplement: Supplementary Data [file evy212_supp.zip › GBE australensis_genome_SITables_Sept7.xlsx]

## Sheet: Table S1(Gsize)
Table S1. Species of interest - 12 bee genomes for comparison
Family	Subfamily	Species	Abbreviation	Behavioral class	Genome size (Mb)	# genes
Apidae	Xylocopinae	Ceratina australensis	Caus	Incipiently social	233	16386
Apidae	Xylocopinae	Ceratina calcarata	Ccal	Subsocial	262	11310
Apidae	Apinae	Apis florae	Aflo	Advanced eusocial	230	15810
Apidae	Apinae	Apis mellifera	Amel	Advanced eusocial	234	15314
Apidae	Apinae	Melipona quadrifasciata	Mqua	Advanced eusocial	257	15368
Apidae	Apinae	Bombus impatiens	Bimp	Primitively sociala	249	13049
Apidae	Apinae	Bombus terrestris	Bter	Primitively sociala	249	12648
Apidae	Apinae	Eufriesea mexicana	Emex	Primitively socialb	1032	12022
Apidae	Apinae	Habropoda laboriosa	Hlab	Solitary	377	13279
Halictidae	-	Lasioglossum albipes	Lalb	Primitively social	341	13448
Halictidae	-	Dufourea novaeangliae	Dnov	Solitary	291	12453
Megachilidae	-	Megachile rotundata	Mrot	Solitary	273	12770
Notes: a Bombus species formerly classified as primitively social, but are arguably advanced eusocial as per definitions outlined by Rehan and Toth (2015). b Eufrisea mexicana formerly classified primitively social (Kapheim et al. 2015), but there are no data to support this assumption.

## Sheet: Table S2(Gstat)
Table S2. Ceratina australensis genome assembly statistics.
Contigs (n)	14279
Largest contig (bp)	41560
Scaffolds > 1 kb (n)	5929
N50 scaffolds (bp)	168576
Scaffolds > N50 (n)	248
Largest scaffold (bp)	5462719
Predicted genes	Filtered: 12,238, Unfiltered: 22,761
Ultraconserved core eukaryotic genes	99.6/100
(complete/partial, %)

## Sheet: Table S3 (Unique)
Table S3: Orthogroups unique to C. australensis and not found in the other 11 bee genomes.
Pfam ID	Pfam domain	Orthogroup ID	Orthogroup Keywords
PF00001	Neurotransmitter-gated ion-channel ligand binding domain	OG5_215999	hypothetical protein iscW_ISCW002115
PF00022	YLP motif	OG5_165326	hypothetical protein volcadraft_85970
PF00022	Trypsin Inhibitor like cysteine rich domain	OG5_176862	secreted protein
PF00023	Targeting protein for Xklp2 (TPX2)	OG5_170050	WDL1
PF00027	Ankyrin repeat	OG5_141861	ankyrin repeat
PF00040	Zinc carboxypeptidase	OG5_137311	carboxypeptidase
PF00043	Collagen triple helix repeat (20 copies)	OG5_143622	collagen
PF00096	Ankyrin repeat	OG5_168284	conserved hypothetical protein
PF00104	Acetyltransferase (GNAT) family	OG5_168225	conserved hypothetical protein
PF00151	CRAL/TRIO domain	OG5_155240	conserved hypothetical protein
PF00168	Amiloride-sensitive sodium channel	OG5_168516	conserved hypothetical protein
PF00169	Alpha-2-macroglobulin family N-terminal region	OG5_131670	conserved hypothetical protein
PF00188	Paf1	OG5_133383	conserved hypothetical protein
PF00246	THAP domain	OG5_172191	conserved hypothetical protein
PF00412	7tm Chemosensory receptor	OG5_209972	conserved hypothetical protein
PF00474	n/a	OG5_142426	conserved hypothetical protein
PF00536	n/a	OG5_207968	conserved hypothetical protein
PF00544	n/a	OG5_208802	conserved hypothetical protein
PF00560	Cyclic nucleotide-binding domain	OG5_152409	cyclic-nucleotide-gated cation channel
PF00567	Peptidase family M1	OG5_131534	endoplasmic reticulum aminopeptidase
PF00581	Glutathione S-transferase, C-terminal domain	OG5_162907	glutathione S-transferase
PF00583	PH domain	OG5_152183	hypothetical protein
PF00632	Rhodanese-like domain	OG5_156008	hypothetical protein
PF00650	Apolipoprotein A1/A4/E domain	OG5_133721	hypothetical protein
PF00656	Type IV leader peptidase family	OG5_147545	hypothetical protein
PF00782	Domain of unknown function (DUF227)	OG5_133430	hypothetical protein
PF00858	Endonuclease/Exonuclease/phosphatase family	OG5_138270	hypothetical protein
PF01390	Immunoglobulin I-set domain	OG5_186545	hypothetical protein
PF01433	Zinc-finger domain of monoamine-oxidase A repressor R0	OG5_146335	hypothetical protein
PF01442	n/a	OG5_157868	hypothetical protein
PF01477	n/a	OG5_158821	hypothetical protein
PF01606	Zinc finger, C2H2 type	OG5_140663	isoform
PF01826	Leucine Rich Repeat	OG5_134325	leucine rich
PF01835	SCP-like extracellular protein	OG5_156547	n/a
PF02757	Ankyrin repeat	OG5_150140	nf-kappa-b inhibitor delta
PF02931	Lipase	OG5_186467	pancreatic triacylglycerol lipase
PF02958	Pectate lyase	OG5_140233	pectate
PF03221	Zinc finger, C4 type (two domains)	OG5_142488	peroxisome proliferator-activated receptor gamma 2 isoform
PF03372	PH domain	OG5_206869	pleckstrin homology domain containing
PF03874	RNA polymerase Rpb4	OG5_128606	polymerase
PF03985	Fibronectin type III domain	OG5_141806	receptor
PF05485	7 transmembrane receptor (rhodopsin family)	OG5_156009	thyrotropin-releasing hormone receptor 2
PF05970	Tudor domain	OG5_135323	tudor
PF06886	HECT-domain (ubiquitin-transferase)	OG5_162503	ubiquitin-protein ligase
PF07679	LIM domain	OG5_135002	n/a
PF07685	Sodium:solute symporter family	OG5_134091	n/a
PF07686	SAM domain (Sterile alpha motif)	OG5_196302	n/a
PF08312	Caspase domain	OG5_155437	n/a
PF08395	Dual specificity phosphatase, catalytic domain	OG5_169670	n/a
PF10496	Chitin binding Peritrophin-A domain	OG5_152155	n/a
PF10591	Tc5 transposase	OG5_159746	n/a
n/a	Eukaryotic protein of unknown function (DUF889)	OG5_160703	n/a
n/a	Immunoglobulin V-set domain	OG5_143405	n/a
n/a	Immunoglobulin V-set domain	OG5_136668	n/a
n/a	SCA7	OG5_142579	n/a
n/a	Secreted protein acidic and rich in cysteine Ca binding region	OG5_135706	n/a
n/a	n/a	OG5_137993	n/a
n/a	n/a	OG5_147076	n/a
n/a	n/a	OG5_152364	n/a
n/a	n/a	OG5_162717	n/a
n/a	n/a	OG5_162901	n/a
n/a	n/a	OG5_169536	n/a
n/a	n/a	OG5_171481	n/a
n/a	n/a	OG5_187056	n/a
n/a	n/a	OG5_192010	n/a
n/a	n/a	OG5_205055	n/a
n/a	n/a	OG5_215880	n/a

## Sheet: Table S4 (Expan)
Table S4: Gene family expansions in Ceratina australensis in comparison with 11 bee genomes.
			Total copy number in each species													Probability that gene family was expanded (from size 1) in this lineage
Orthogroup	Pfam domain	Keywords	C. australensis	C. calcarata	H. laboriosa	M. quadrifasciata	B. impatiens	B. terrestris	E. mexicana	A. mellifera	A. florae	M. rotundata	D. novaeangliae	L. albipes	C. australensis	C. calcarata	H. laboriosa	M. quadrifasciata	B. impatiens	B. terrestris	E. mexicana	A. mellifera	A. florae	M. rotundata	D. novaeangliae	L. albipes
OG5_133419	Protein kinase domain	nuclear receptor binding protein	2	0	1	1	1	1	1	1	1	1	1	1	0.960836	0	0	0	0	0	0	0	0	0	0	0
OG5_152120	Zinc finger, C2H2 type		2	0	2	2	1	1	1	1	1	1	1	1	0.952014	0	0.988566	0.989346	0	0	0	0	0	0	0	0
OG5_129026	Zinc finger, C3HC4 type (RING finger)		2	0	1	1	1	1	0	1	1	1	1	1	0.960836	0	0	0	0	0	0	0	0	0	0	0
OG5_132362	Zinc finger, C3HC4 type (RING finger)	polycomb group ring finger protein 2	2	0	1	2	1	1	1	1	1	1	1	1	0.960797	0	0	0.994469	0	0	0	0	0	0	0	0
OG5_146911	Zinc finger, C3HC4 type (RING finger)		2	0	1	0	0	0	0	0	0	1	0	1	0.95965	0	0	0	0	0	0	0	0	0	0	0
OG5_128926	Zinc finger, C3HC4 type (RING finger)		2	0	1	1	1	1	1	1	1	1	1	1	0.960836	0	0	0	0	0	0	0	0	0	0	0
OG5_130663	B-box zinc finger	tripartite motif	2	0	1	1	1	1	1	1	1	1	1	1	0.960836	0	0	0	0	0	0	0	0	0	0	0
OG5_169469	BTB/POZ domain		2	0	1	1	1	1	1	1	1	1	1	1	0.960836	0	0	0	0	0	0	0	0	0	0	0
OG5_146533	BTB/POZ domain		2	0	1	2	1	1	1	2	1	1	1	2	0.960076	0	0	0.992074	0	0	0	0.97643	0	0	0	0.994455
OG5_130679	Mov34/MPN/PAD-1 family		2	0	1	1	1	1	1	1	1	1	1	0	0.960845	0	0	0	0	0	0	0	0	0	0	0
OG5_126830	DHHC zinc finger domain	zinc	2	0	1	1	1	1	1	1	1	1	1	1	0.960836	0	0	0	0	0	0	0	0	0	0	0
OG5_131194	Transcription initiation factor IIF, beta subunit		2	0	1	1	1	1	1	1	1	1	1	1	0.960836	0	0	0	0	0	0	0	0	0	0	0
OG5_129823	CSL zinc finger		2	0	1	1	1	1	1	1	1	1	1	0	0.960845	0	0	0	0	0	0	0	0	0	0	0
OG5_133689	Hairy Orange		2	0	1	1	1	0	0	1	0	0	1	0	0.960835	0	0	0	0	0	0	0	0	0	0	0
OG5_135648	N-terminal domain of CBF1 interacting co-repressor CIR		2	0	1	1	1	1	1	1	1	1	1	1	0.960836	0	0	0	0	0	0	0	0	0	0	0
OG5_131137	ARC105 domain	mediator	2	0	1	1	1	1	1	1	1	1	1	1	0.960836	0	0	0	0	0	0	0	0	0	0	0
OG5_133451	bZIP transcription factor	hypothetical protein	2	0	1	1	1	1	1	1	1	1	1	0	0.960845	0	0	0	0	0	0	0	0	0	0	0
OG5_139039	bZIP transcription factor	nuclear factor erythroid 2	2	0	1	0	1	1	0	1	1	0	0	1	0.960482	0	0	0	0	0	0	0	0	0	0	0
OG5_129174	TAZ zinc finger		2	0	1	1	1	2	1	2	1	1	1	1	0.960673	0	0	0	0	0.923679	0	0.977805	0	0	0	0
OG5_132386	Globin	ligase	2	0	1	1	1	1	1	1	1	1	1	1	0.960836	0	0	0	0	0	0	0	0	0	0	0
OG5_131435	Homeobox domain	zinc finger	2	0	1	1	1	1	1	1	1	1	1	1	0.960836	0	0	0	0	0	0	0	0	0	0	0
OG5_127407	tRNA synthetases class I (I, L, M and V)	synthetase	2	0	1	1	1	1	1	1	1	1	1	0	0.960845	0	0	0	0	0	0	0	0	0	0	0
OG5_126730	Phosphoribosyl transferase domain	ribose-phosphate	2	0	1	1	2	1	1	1	3	1	1	1	0.960611	0	0	0	0.973789	0	0	0	0.912432	0	0	0
OG5_130350	Aldehyde dehydrogenase family	dehydrogenase	2	0	1	1	1	1	1	1	1	0	1	0	0.960838	0	0	0	0	0	0	0	0	0	0	0
OG5_129905	Oxidoreductase molybdopterin binding domain	sulfite	2	0	1	1	1	1	1	1	1	1	1	1	0.960836	0	0	0	0	0	0	0	0	0	0	0
OG5_132794	Zinc carboxypeptidase		2	0	1	1	1	2	1	1	1	1	1	0	0.960828	0	0	0	0	0.924586	0	0	0	0	0	0
OG5_126845	60s Acidic ribosomal protein	ribosomal protein	2	0	1	1	1	1	1	1	1	1	0	1	0.960845	0	0	0	0	0	0	0	0	0	0	0
OG5_126663	Serine carboxypeptidase	carboxypeptidase	2	0	1	1	1	1	1	1	1	1	1	1	0.960836	0	0	0	0	0	0	0	0	0	0	0
OG5_129940	Phosphoribulokinase / Uridine kinase family		2	0	1	1	1	1	1	1	1	1	1	1	0.960836	0	0	0	0	0	0	0	0	0	0	0
OG5_132568	Armadillo/beta-catenin-like repeat	repeat	2	0	1	1	1	1	1	1	1	1	1	1	0.960836	0	0	0	0	0	0	0	0	0	0	0
OG5_127154	tRNA synthetase class II core domain (G, H, P, S and T)	synthetase	2	0	1	1	1	1	1	1	1	1	1	1	0.960836	0	0	0	0	0	0	0	0	0	0	0
OG5_129593	RhoGAP domain		2	0	1	1	1	1	1	1	1	1	1	1	0.960836	0	0	0	0	0	0	0	0	0	0	0
OG5_129897	RhoGEF domain	guanine nucleotide exchange factor	2	0	1	2	1	1	1	1	1	1	1	2	0.960644	0	0	0.994431	0	0	0	0	0	0	0	0.9948
OG5_133193	RhoGEF domain		2	0	1	1	1	1	1	1	1	1	1	0	0.960845	0	0	0	0	0	0	0	0	0	0	0
OG5_130051	SPRY domain		2	0	1	1	1	1	1	1	1	1	1	1	0.960836	0	0	0	0	0	0	0	0	0	0	0
OG5_127580	Elongation factor 1 gamma, conserved domain	elongation factor	2	0	1	1	1	1	1	1	1	1	1	3	0.960599	0	0	0	0	0	0	0	0	0	0	0.990413
OG5_127511	XPG N-terminal domain	na	2	0	1	1	1	1	1	1	1	1	1	1	0.960836	0	0	0	0	0	0	0	0	0	0	0
OG5_126686	Ammonium Transporter Family	ammonium	2	0	1	1	2	1	1	2	1	1	1	1	0.960777	0	0	0	0.974793	0	0	0.978458	0	0	0	0
OG5_126736	DNA topoisomerase	topoisomerase	2	0	1	1	1	1	1	1	1	1	1	1	0.960836	0	0	0	0	0	0	0	0	0	0	0
OG5_127709	GDA1/CD39 (nucleoside phosphatase) family		2	0	1	1	1	1	1	2	1	1	1	1	0.960828	0	0	0	0	0	0	0.978777	0	0	0	0
OG5_128631	NOL1/NOP2/sun family		2	0	1	2	2	2	1	1	1	1	1	1	0.955266	0	0	0.198462	0.0166127	0.0166127	0	0	0	0	0	0
OG5_127455	RNA polymerase Rpb5, C-terminal domain	RNA	2	0	1	1	1	1	1	2	1	1	1	1	0.960828	0	0	0	0	0	0	0.978777	0	0	0	0
OG5_188650	Pyridoxamine 5'-phosphate oxidase	5-phosphate oxidase	2	0	1	1	2	1	0	1	1	1	0	1	0.96084	0	0	0	0.975116	0	0	0	0	0	0	0
OG5_134450	PPR repeat		2	0	1	1	1	1	1	1	1	1	1	1	0.960836	0	0	0	0	0	0	0	0	0	0	0
OG5_135006	PPR repeat		2	0	2	1	1	1	1	1	1	1	1	1	0.95599	0	0.993692	0	0	0	0	0	0	0	0	0
OG5_128279	Adenosylmethionine decarboxylase	decarboxylase	2	0	1	1	1	1	1	1	1	1	1	0	0.960845	0	0	0	0	0	0	0	0	0	0	0
OG5_133028	G-patch domain	conserved hypothetical protein	2	0	1	1	1	1	1	2	1	1	1	1	0.960828	0	0	0	0	0	0	0.978777	0	0	0	0
OG5_133903	G-patch domain	zinc	2	0	1	1	1	1	1	1	1	1	1	0	0.960845	0	0	0	0	0	0	0	0	0	0	0
OG5_134716	G-patch domain		2	0	1	1	1	1	1	1	1	1	1	1	0.960836	0	0	0	0	0	0	0	0	0	0	0
OG5_126632	Domain of unknown function DUF21		2	0	1	1	1	1	1	1	1	1	1	0	0.960845	0	0	0	0	0	0	0	0	0	0	0
OG5_149269	EB module		2	0	1	1	0	1	1	1	1	1	1	1	0.960836	0	0	0	0	0	0	0	0	0	0	0
OG5_162576	EB module	hypothetical protein	2	0	1	1	2	1	1	2	1	1	1	0	0.960791	0	0	0	0.974797	0	0	0.978462	0	0	0	0
OG5_133963	tRNA (Guanine-1)-methyltransferase		2	0	1	1	1	1	1	1	0	1	1	1	0.960836	0	0	0	0	0	0	0	0	0	0	0
OG5_129892	Rpp14/Pop5 family		2	0	1	2	1	2	1	1	1	1	1	1	0.959127	0	0	0.754172	0	0.702464	0	0	0	0	0	0
OG5_130272	GTPase of unknown function	binding protein	2	0	1	1	1	1	1	1	1	1	1	1	0.960836	0	0	0	0	0	0	0	0	0	0	0
OG5_131223	Proteasome activator pa28 beta subunit	activator	2	0	1	1	1	1	1	2	1	1	1	0	0.960838	0	0	0	0	0	0	0.978778	0	0	0	0
OG5_129001	Dolichyl-phosphate-mannose-protein mannosyltransferase		2	0	1	1	1	1	1	1	1	1	1	1	0.960836	0	0	0	0	0	0	0	0	0	0	0
OG5_130391	MoaE protein	molybdopterin	2	0	1	1	1	1	1	1	1	1	1	0	0.960845	0	0	0	0	0	0	0	0	0	0	0
OG5_128296	Histidine kinase-, DNA gyrase B-, and HSP90-like ATPase		2	0	1	1	1	1	1	1	1	1	1	1	0.960836	0	0	0	0	0	0	0	0	0	0	0
OG5_136927	ZIP Zinc transporter	transporter	2	0	1	1	1	1	1	1	1	1	1	0	0.960845	0	0	0	0	0	0	0	0	0	0	0
OG5_133311	ERCC4 domain		2	0	1	1	1	1	1	2	1	1	1	0	0.960838	0	0	0	0	0	0	0.978778	0	0	0	0
OG5_127977	RUN domain		2	0	1	1	1	1	1	1	1	1	1	1	0.960836	0	0	0	0	0	0	0	0	0	0	0
OG5_131218	CUE domain	conserved hypothetical protein	2	0	1	1	1	1	1	1	1	1	1	2	0.960717	0	0	0	0	0	0	0	0	0	0	0.994845
OG5_149495	GRAM domain	gram domain containing	2	0	1	1	1	1	1	2	1	1	1	1	0.960828	0	0	0	0	0	0	0.978777	0	0	0	0
OG5_155341	NLI interacting factor-like phosphatase		2	0	1	1	1	1	1	1	1	1	1	1	0.960836	0	0	0	0	0	0	0	0	0	0	0
OG5_128978	NLI interacting factor-like phosphatase		2	0	1	1	1	1	1	1	1	1	1	1	0.960836	0	0	0	0	0	0	0	0	0	0	0
OG5_129833	Nucleoplasmin	isoform	2	0	1	1	1	1	0	1	1	1	1	0	0.960845	0	0	0	0	0	0	0	0	0	0	0
OG5_155002	Tropomodulin	tropomodulin	2	0	1	1	1	1	1	2	0	1	0	0	0.960831	0	0	0	0	0	0	0.987625	0	0	0	0
OG5_134147	Roadblock/LC7 domain	dynein	2	0	1	1	1	1	1	1	1	1	1	0	0.960845	0	0	0	0	0	0	0	0	0	0	0
OG5_127490	TLC domain	membrane protein	2	0	1	2	1	1	1	1	1	1	1	1	0.960797	0	0	0.994469	0	0	0	0	0	0	0	0
OG5_133018	RNA polymerase Rpb8	RNA	2	0	1	1	1	1	0	1	1	1	1	1	0.960836	0	0	0	0	0	0	0	0	0	0	0
OG5_127936	Domain of unknown function (DUF367)	hypothetical protein	2	0	2	2	0	1	0	1	0	1	1	0	0.953665	0	0.990579	0.991373	0	0	0	0	0	0	0	0
OG5_127734	Arp2/3 complex, 34 kD subunit p34-Arc	complex	2	0	1	1	1	1	1	1	1	1	1	1	0.960836	0	0	0	0	0	0	0	0	0	0	0
OG5_128966	Domain of unknown function (DUF383)		2	0	1	1	1	1	1	1	1	1	1	0	0.960845	0	0	0	0	0	0	0	0	0	0	0
OG5_130185	Endoplasmic Reticulum Oxidoreductin 1 (ERO1)	endoplasmic	2	0	0	1	1	1	1	0	1	1	1	1	0.960847	0	0	0	0	0	0	0	0	0	0	0
OG5_127747	Brix domain	ribonucleoprotein	2	0	1	1	1	1	1	1	1	1	1	1	0.960836	0	0	0	0	0	0	0	0	0	0	0
OG5_129212	Sedlin, N-terminal conserved region		2	0	1	1	1	1	1	1	1	1	1	1	0.960836	0	0	0	0	0	0	0	0	0	0	0
OG5_127912	Protein of unknown function, DUF607		2	0	1	1	1	1	1	1	1	1	1	1	0.960836	0	0	0	0	0	0	0	0	0	0	0
OG5_134220	hTAFII28-like protein conserved region	transcription	2	0	1	1	1	1	0	1	1	1	1	1	0.960836	0	0	0	0	0	0	0	0	0	0	0
OG5_128928	Tweety		2	0	1	1	1	1	1	1	1	1	1	1	0.960836	0	0	0	0	0	0	0	0	0	0	0
OG5_129090	Mitochondrial ribosomal protein L51 / S25 / CI-B8 domain		2	0	1	1	1	1	1	1	1	1	1	1	0.960836	0	0	0	0	0	0	0	0	0	0	0
OG5_134193	Nsp1-like C-terminal region		2	0	1	1	1	1	1	1	1	1	1	1	0.960836	0	0	0	0	0	0	0	0	0	0	0
OG5_128763	MOFRL family		2	0	1	1	1	1	1	1	1	1	1	2	0.960717	0	0	0	0	0	0	0	0	0	0	0.994845
OG5_128365	Methyltransferase small domain		2	0	1	1	1	1	1	1	1	1	1	0	0.960845	0	0	0	0	0	0	0	0	0	0	0
OG5_131197	Methyltransferase small domain		2	0	1	1	1	1	1	1	1	1	1	1	0.960836	0	0	0	0	0	0	0	0	0	0	0
OG5_134371	Cytoplasmic Fragile-X interacting family		2	0	1	1	1	1	2	1	1	1	1	1	0.96081	0	0	0	0	0	0.994785	0	0	0	0	0
OG5_156105	Ion channel		2	0	1	1	1	1	1	1	1	1	1	1	0.960836	0	0	0	0	0	0	0	0	0	0	0
OG5_133780	Glucosidase II beta subunit-like protein		2	0	1	1	1	1	0	1	1	1	1	0	0.960845	0	0	0	0	0	0	0	0	0	0	0
OG5_130239	Alcohol dehydrogenase GroES-like domain		2	0	1	1	1	1	1	1	1	1	1	1	0.960836	0	0	0	0	0	0	0	0	0	0	0
OG5_129095	Signal recognition particle receptor beta subunit		2	0	1	1	5	1	1	1	1	1	1	0	0.960823	0	0	0	0.905394	0	0	0	0	0	0	0
OG5_128347	Cytochrome B561, N terminal		2	0	1	1	1	1	1	1	1	1	1	2	0.960717	0	0	0	0	0	0	0	0	0	0	0.994845
OG5_132898	Essential protein Yae1, N terminal		2	0	1	1	1	1	1	1	1	1	1	1	0.960836	0	0	0	0	0	0	0	0	0	0	0
OG5_132078	Det1 complexing ubiquitin ligase		2	0	1	1	1	1	1	1	1	1	1	1	0.960836	0	0	0	0	0	0	0	0	0	0	0
OG5_135939	Uncharacterised conserved protein (DUF2372)		2	0	1	1	1	1	1	1	1	1	2	1	0.958373	0	0	0	0	0	0	0	0	0	0.906653	0
OG5_135355	ESSS subunit of NADH:ubiquinone oxidoreductase (complex I)		2	0	1	1	1	1	1	1	1	1	1	0	0.960845	0	0	0	0	0	0	0	0	0	0	0
OG5_141206	Protein of unknown function (DUF2452)		2	0	1	1	1	1	1	1	1	1	1	1	0.960836	0	0	0	0	0	0	0	0	0	0	0
OG5_128576		nothing	2	0	1	1	1	1	1	1	1	1	1	1	0.960836	0	0	0	0	0	0	0	0	0	0	0
OG5_131669	hypothetical protein	nothing	2	0	1	1	1	1	1	1	1	1	1	1	0.960836	0	0	0	0	0	0	0	0	0	0	0
OG5_127569	Glutamine synthetase, catalytic domain	glutamine	2	0	1	1	1	1	1	2	1	1	1	1	0.960828	0	0	0	0	0	0	0.978777	0	0	0	0
OG5_152161	UDP-glucoronosyl and UDP-glucosyl transferase		2	0	1	1	1	1	1	1	1	1	1	5	0.960364	0	0	0	0	0	0	0	0	0	0	0.981615
OG5_155067	Fatty acid desaturase	cg15531-pa	2	0	1	1	1	1	1	2	3	1	1	2	0.960149	0	0	0	0	0	0	0.146502	0.146502	0	0	0.994499
OG5_169614	HD domain		2	0	1	1	2	1	1	1	1	1	0	1	0.960839	0	0	0	0.975109	0	0	0	0	0	0	0
OG5_134754	lactate/malate dehydrogenase, alpha/beta C-terminal domain		2	0	1	1	1	1	1	1	1	1	1	0	0.960845	0	0	0	0	0	0	0	0	0	0	0
OG5_129332	CHCH domain		2	0	1	1	1	1	1	1	1	1	1	1	0.960836	0	0	0	0	0	0	0	0	0	0	0
OG5_152487	Sugar (and other) transporter		2	0	1	1	1	1	1	1	1	1	1	0	0.960845	0	0	0	0	0	0	0	0	0	0	0
OG5_128737	RNA recognition motif. (a.k.a. RRM, RBD, or RNP domain)	elav	2	0	1	1	1	1	1	1	1	1	1	1	0.960836	0	0	0	0	0	0	0	0	0	0	0
OG5_128789	RNA recognition motif. (a.k.a. RRM, RBD, or RNP domain)		2	0	1	1	1	1	1	1	1	1	1	1	0.960836	0	0	0	0	0	0	0	0	0	0	0
OG5_129750	Ubiquitin-like autophagy protein Apg12		2	0	1	1	1	1	1	1	1	1	1	0	0.960845	0	0	0	0	0	0	0	0	0	0	0
OG5_155187	Cadherin domain		2	0	1	1	1	1	1	1	1	0	2	1	0.959613	0	0	0	0	0	0	0	0	0	0.910299	0
OG5_134111	7 transmembrane receptor (rhodopsin family)	receptor	2	0	1	1	1	1	1	1	2	1	1	0	0.960831	0	0	0	0	0	0	0	0.955457	0	0	0
OG5_135274	7 transmembrane receptor (rhodopsin family)	dopamine	2	0	1	1	1	1	1	2	1	1	1	2	0.960704	0	0	0	0	0	0	0.97877	0	0	0	0.994837
OG5_155238	7 transmembrane receptor (rhodopsin family)		2	0	1	1	1	1	0	1	1	0	1	1	0.96085	0	0	0	0	0	0	0	0	0	0	0
OG5_130780	G-protein alpha subunit	binding protein	2	0	1	1	1	1	1	1	2	1	1	1	0.960821	0	0	0	0	0	0	0	0.955456	0	0	0
OG5_134759	Innexin	innexin	2	0	1	0	1	1	1	1	1	1	1	1	0.960836	0	0	0	0	0	0	0	0	0	0	0
OG5_133716	Reverse transcriptase (RNA-dependent DNA polymerase)		2	0	1	1	1	1	1	1	0	1	2	3	0.945275	0	0	0	0	0	0	0	0	0	0.415544	0.415544
OG5_130115	Organic Anion Transporter Polypeptide (OATP) family	organic anion transporting polypeptide 26F cg31634-pa	2	0	1	1	1	1	1	1	1	1	1	1	0.960836	0	0	0	0	0	0	0	0	0	0	0
OG5_128613	Neuroparsin	queen brain-selective protein-1	2	0	1	1	1	1	1	1	1	1	1	1	0.960836	0	0	0	0	0	0	0	0	0	0	0
OG5_164178	Thrombospondin type 1 domain	chlre3	2	0	0	0	1	1	1	1	1	2	1	0	0.95975	0	0	0	0	0	0	0	0	0.995843	0	0
OG5_131627	Thymosin beta-4 family	thymosin	2	0	1	1	1	1	1	1	1	1	1	1	0.960836	0	0	0	0	0	0	0	0	0	0	0
OG5_210378	Sodium:neurotransmitter symporter family	cg5549-pa	2	0	1	1	1	1	0	1	1	1	1	2	0.960718	0	0	0	0	0	0	0	0	0	0	0.994845
OG5_133209	Insect pheromone-binding family, A10/OS-D		2	0	1	1	1	1	1	1	2	1	1	1	0.960821	0	0	0	0	0	0	0	0.955456	0	0	0
OG5_129845	PDZ domain (Also known as DHR or GLGF)	tight junction protein	2	0	1	1	1	1	1	1	1	1	1	0	0.960845	0	0	0	0	0	0	0	0	0	0	0
OG5_146571	Stathmin family	isoform	2	0	1	1	1	1	1	1	1	1	1	1	0.960836	0	0	0	0	0	0	0	0	0	0	0
OG5_128668	ATPase family associated with various cellular activities (AAA)	ATPase	2	0	1	1	1	1	1	1	1	1	1	1	0.960836	0	0	0	0	0	0	0	0	0	0	0
OG5_130118	Ankyrin repeat	hypothetical protein	2	0	1	1	1	1	1	1	1	1	1	1	0.960836	0	0	0	0	0	0	0	0	0	0	0
OG5_130413	Ankyrin repeat	ankyrin	2	0	1	1	1	1	1	2	1	1	1	1	0.960828	0	0	0	0	0	0	0.978777	0	0	0	0
OG5_134020	Ankyrin repeat	binding protein	2	0	1	1	0	1	1	1	1	1	1	1	0.960836	0	0	0	0	0	0	0	0	0	0	0
OG5_136455	Ankyrin repeat		2	0	1	1	1	0	1	1	0	1	1	0	0.960845	0	0	0	0	0	0	0	0	0	0	0
OG5_149504	Ankyrin repeat	myotrophin	2	0	1	1	1	1	1	1	1	1	1	1	0.960836	0	0	0	0	0	0	0	0	0	0	0
OG5_131623	Thioredoxin		2	0	1	1	1	1	1	1	1	1	1	0	0.960845	0	0	0	0	0	0	0	0	0	0	0
OG5_130726	Tubulin/FtsZ family, GTPase domain	tubulin	2	0	1	1	1	1	1	1	1	1	1	1	0.960836	0	0	0	0	0	0	0	0	0	0	0
OG5_135611	von Willebrand factor type C domain	chordin	2	0	1	1	1	1	1	1	2	1	1	1	0.960821	0	0	0	0	0	0	0	0.955456	0	0	0
OG5_152202	Zona pellucida-like domain		2	0	1	1	1	0	1	1	1	1	1	0	0.960845	0	0	0	0	0	0	0	0	0	0	0
OG5_133865	Protein-tyrosine phosphatase	phosphatase	2	0	1	1	1	1	1	1	1	1	1	1	0.960836	0	0	0	0	0	0	0	0	0	0	0
OG5_127998	TCP-1/cpn60 chaperonin family		2	0	1	1	1	1	1	1	1	1	1	1	0.960836	0	0	0	0	0	0	0	0	0	0	0
OG5_144344	Mitochondrial carrier protein	slowpoke binding protein	2	0	1	1	1	1	1	1	1	1	1	1	0.960836	0	0	0	0	0	0	0	0	0	0	0
OG5_129878	Ubiquitin-conjugating enzyme	ubiquitin	2	0	1	1	1	1	1	1	1	1	1	1	0.960836	0	0	0	0	0	0	0	0	0	0	0
OG5_127182	Catalase	catalase	2	0	1	1	2	1	1	3	1	1	1	0	0.960743	0	0	0	0.974489	0	0	0.957837	0	0	0	0
OG5_126857	Glutamate/Leucine/Phenylalanine/Valine dehydrogenase	dehydrogenase	2	0	1	2	1	1	1	1	1	1	1	1	0.960797	0	0	0.994469	0	0	0	0	0	0	0	0
OG5_127761	Proteasome A-type and B-type	proteasome	2	0	1	1	1	1	1	1	1	1	1	1	0.960836	0	0	0	0	0	0	0	0	0	0	0
OG5_128384	Helicase conserved C-terminal domain	DNA helicase	2	0	1	1	1	1	1	1	1	1	1	0	0.960845	0	0	0	0	0	0	0	0	0	0	0
OG5_131869	Helicase conserved C-terminal domain	helicase	2	0	0	1	1	1	1	2	1	1	1	0	0.960851	0	0	0	0	0	0	0.978782	0	0	0	0
OG5_135049	Amino acid permease	amino acid	2	0	1	1	1	1	2	1	1	1	1	1	0.96081	0	0	0	0	0	0.994785	0	0	0	0	0
OG5_174861	'chromo' (CHRromatin Organisation MOdifier) domain	antigen p25	2	0	1	1	1	1	1	1	1	1	1	1	0.960836	0	0	0	0	0	0	0	0	0	0	0
OG5_129545	chromo' (CHRromatin Organisation MOdifier) domain		2	0	1	1	1	1	1	1	1	1	1	0	0.960845	0	0	0	0	0	0	0	0	0	0	0
OG5_155397	Transferrin	transferrin	2	0	1	1	1	1	1	1	1	1	1	0	0.960845	0	0	0	0	0	0	0	0	0	0	0
OG5_130503	LIM domain	LIM	2	0	1	1	1	1	1	1	1	1	1	1	0.960836	0	0	0	0	0	0	0	0	0	0	0
OG5_132666	HMG (high mobility group) box	high mobility group	2	0	1	1	1	1	1	1	1	1	1	0	0.960845	0	0	0	0	0	0	0	0	0	0	0
OG5_134658	Leucine Rich Repeat	toll	2	0	1	1	1	1	1	1	2	5	1	0	0.954868	0	0	0	0	0	0	0	0.954802	0.982002	0	0
OG5_129758	Domain found in Dishevelled, Egl-10, and Pleckstrin		2	0	1	1	1	1	1	1	1	1	1	1	0.960836	0	0	0	0	0	0	0	0	0	0	0
OG5_131863	BRCA2 repeat		2	0	1	1	1	1	1	1	1	1	1	0	0.960845	0	0	0	0	0	0	0	0	0	0	0
OG5_127678	F-box domain		2	0	1	1	1	1	1	1	1	1	1	1	0.960836	0	0	0	0	0	0	0	0	0	0	0
OG5_137707	F-box domain		2	0	1	1	1	1	1	1	1	1	1	1	0.960836	0	0	0	0	0	0	0	0	0	0	0
OG5_127291	Metallo-beta-lactamase superfamily	hydroxyacylglutathione	2	0	1	1	2	1	1	1	1	1	1	0	0.960839	0	0	0	0.975109	0	0	0	0	0	0	0
OG5_131563	Dual specificity phosphatase, catalytic domain	phosphatase	2	0	1	1	1	1	1	2	1	1	1	0	0.960838	0	0	0	0	0	0	0.978778	0	0	0	0
OG5_129323	PX domain	sorting	2	0	1	1	1	1	1	1	1	1	1	1	0.960836	0	0	0	0	0	0	0	0	0	0	0
OG5_155191	Runt domain	lozenge	2	0	1	1	1	1	1	2	0	1	1	1	0.960832	0	0	0	0	0	0	0.987624	0	0	0	0
OG5_130050	SET domain		2	0	1	1	1	1	1	1	1	0	1	0	0.960838	0	0	0	0	0	0	0	0	0	0	0
OG5_128589	Sulfatase		2	0	1	1	1	1	1	1	1	1	1	1	0.960836	0	0	0	0	0	0	0	0	0	0	0
OG5_131054	Collagen triple helix repeat (20 copies)	collagen	2	0	1	1	1	1	1	1	1	1	1	1	0.960836	0	0	0	0	0	0	0	0	0	0	0
OG5_140001	Sema domain		2	0	1	1	1	1	2	2	1	1	1	1	0.960295	0	0	0	0	0	0.89037	0.875552	0	0	0	0
OG5_127733	LSM domain	nuclear	2	0	1	1	1	1	1	1	1	1	1	1	0.960836	0	0	0	0	0	0	0	0	0	0	0
OG5_127835	Choline/ethanolamine kinase	kinase	2	0	1	1	1	1	1	2	1	1	1	1	0.960828	0	0	0	0	0	0	0.978777	0	0	0	0
OG5_128171	HEAT repeat	conserved hypothetical protein	2	0	1	1	1	1	1	1	1	1	1	1	0.960836	0	0	0	0	0	0	0	0	0	0	0
OG5_133436	Exo70 exocyst complex subunit	exocyst	2	0	1	1	0	0	1	1	1	1	1	0	0.960845	0	0	0	0	0	0	0	0	0	0	0
OG5_128494	Endonuclease/Exonuclease/phosphatase family		2	0	1	1	0	1	1	1	1	1	1	1	0.960836	0	0	0	0	0	0	0	0	0	0	0
OG5_129611	Adhesion regulating molecule conserved region		2	0	1	1	1	1	1	0	1	1	1	1	0.960836	0	0	0	0	0	0	0	0	0	0	0
OG5_130161	Lanthionine synthetase C-like protein		2	0	1	1	1	1	0	1	1	1	1	1	0.960836	0	0	0	0	0	0	0	0	0	0	0
OG5_133470	She9 / Mdm33 family		2	0	1	1	1	1	1	1	1	1	1	0	0.960845	0	0	0	0	0	0	0	0	0	0	0
OG5_128596	Phytanoyl-CoA dioxygenase (PhyH)	phytanoyl-CoA	2	0	1	1	1	1	1	1	1	1	1	0	0.960845	0	0	0	0	0	0	0	0	0	0	0
OG5_129580	PRP1 splicing factor, N-terminal		2	0	1	1	1	1	1	1	1	1	1	1	0.960836	0	0	0	0	0	0	0	0	0	0	0
OG5_209794	Immunoglobulin I-set domain		2	0	1	1	1	1	0	1	1	1	0	0	0.960834	0	0	0	0	0	0	0	0	0	0	0
OG5_168622	Mis6		2	0	2	1	1	1	1	1	2	1	1	1	0.954435	0	0.991687	0	0	0	0	0	0.953531	0	0	0
OG5_155105	Protein of unknown function (DUF1683)		2	0	1	1	1	1	1	1	1	1	1	1	0.960836	0	0	0	0	0	0	0	0	0	0	0
OG5_130682	Replication Fork Protection Component Swi3		2	0	1	1	1	1	1	1	1	1	1	0	0.960845	0	0	0	0	0	0	0	0	0	0	0
OG5_131944	NUC173 domain		2	0	1	1	1	1	1	1	1	1	1	1	0.960836	0	0	0	0	0	0	0	0	0	0	0
OG5_133906	Golgin subfamily A member 5		2	0	1	1	1	1	1	1	1	1	1	1	0.960836	0	0	0	0	0	0	0	0	0	0	0
OG5_134977	Mitochondrial 18 KDa protein (MTP18)	hypothetical protein	2	0	1	1	1	1	1	1	1	1	0	1	0.960845	0	0	0	0	0	0	0	0	0	0	0
OG5_128348	WD domain, G-beta repeat		2	0	1	1	1	1	1	1	1	1	1	1	0.960836	0	0	0	0	0	0	0	0	0	0	0
OG5_129383	WD domain, G-beta repeat		2	0	1	1	1	1	1	2	1	1	1	1	0.960828	0	0	0	0	0	0	0.978777	0	0	0	0
OG5_135351	WD domain, G-beta repeat	hypothetical protein	2	0	1	1	1	1	1	1	1	1	1	0	0.960845	0	0	0	0	0	0	0	0	0	0	0
OG5_142621	WD domain, G-beta repeat		2	0	1	2	1	1	1	2	1	1	1	1	0.960501	0	0	0.992405	0	0	0	0.976728	0	0	0	0
OG5_169710	WD domain, G-beta repeat	cg14322-pa	2	0	1	1	1	1	1	1	1	1	1	1	0.960836	0	0	0	0	0	0	0	0	0	0	0
OG5_152074	WW domain		2	0	1	1	1	1	1	1	1	1	1	1	0.960836	0	0	0	0	0	0	0	0	0	0	0
OG5_155312	Major Facilitator Superfamily		2	0	1	1	1	1	1	2	1	1	2	1	0.958232	0	0	0	0	0	0	0.97863	0	0	0.906518	0
OG5_131092	SH2 domain		2	0	1	1	1	1	1	1	1	1	1	1	0.960836	0	0	0	0	0	0	0	0	0	0	0
OG5_130363	PH domain		2	0	1	1	1	1	1	1	1	1	1	1	0.960836	0	0	0	0	0	0	0	0	0	0	0
OG5_152358	PH domain	isoform	2	0	1	1	1	1	1	1	1	1	1	1	0.960836	0	0	0	0	0	0	0	0	0	0	0
OG5_155248	ABC transporter	ABC transporter	2	0	1	1	1	1	1	1	1	1	1	0	0.960845	0	0	0	0	0	0	0	0	0	0	0
OG5_175134	ABC transporter		2	0	1	1	1	1	0	1	1	0	1	0	0.960838	0	0	0	0	0	0	0	0	0	0	0
OG5_210343	hypothetical protein	apis	2	0	1	0	1	1	1	1	1	1	1	1	0.960836	0	0	0	0	0	0	0	0	0	0	0
OG5_130403			2	0	1	1	1	1	1	1	1	1	1	1	0.960836	0	0	0	0	0	0	0	0	0	0	0
OG5_131324			2	0	1	1	1	1	1	1	1	1	1	1	0.960836	0	0	0	0	0	0	0	0	0	0	0
OG5_131858	RNA		2	0	1	1	1	2	1	1	1	1	1	0	0.960828	0	0	0	0	0.924586	0	0	0	0	0	0
OG5_132012	hypothetical protein		2	0	1	1	1	1	1	1	1	1	1	1	0.960836	0	0	0	0	0	0	0	0	0	0	0
OG5_134170	mediator		2	0	1	1	1	1	1	1	1	1	1	1	0.960836	0	0	0	0	0	0	0	0	0	0	0
OG5_134344			2	0	1	2	1	1	0	1	1	1	0	0	0.960807	0	0	0.994521	0	0	0	0	0	0	0	0
OG5_134488			2	0	2	1	1	1	1	1	1	1	1	1	0.95599	0	0.993692	0	0	0	0	0	0	0	0	0
OG5_134546			2	0	1	1	1	1	1	1	1	1	1	0	0.960845	0	0	0	0	0	0	0	0	0	0	0
OG5_134738	antigen		2	0	1	1	1	1	1	1	1	1	1	1	0.960836	0	0	0	0	0	0	0	0	0	0	0
OG5_135055			2	0	1	1	1	1	1	1	1	1	1	1	0.960836	0	0	0	0	0	0	0	0	0	0	0
OG5_135597	conserved hypothetical protein		2	0	1	1	1	1	1	1	1	1	1	1	0.960836	0	0	0	0	0	0	0	0	0	0	0
OG5_155371	hypothetical protein		2	0	1	1	1	1	1	1	1	1	1	1	0.960836	0	0	0	0	0	0	0	0	0	0	0
OG5_158378			2	0	1	1	1	1	1	1	1	1	1	1	0.960836	0	0	0	0	0	0	0	0	0	0	0
OG5_158623	cg6216-pa		2	0	1	1	1	1	1	1	1	1	1	1	0.960836	0	0	0	0	0	0	0	0	0	0	0
OG5_162639	conserved hypothetical protein		2	0	1	1	1	1	1	1	1	1	1	1	0.960836	0	0	0	0	0	0	0	0	0	0	0
OG5_162671			2	0	2	1	2	1	1	1	1	1	1	0	0.955774	0	0.99333	0	0.974373	0	0	0	0	0	0	0
OG5_163876	hypothetical protein		2	0	1	1	1	1	1	1	1	1	1	0	0.960845	0	0	0	0	0	0	0	0	0	0	0
OG5_175408	hypothetical protein		2	0	1	1	1	1	1	1	1	1	1	1	0.960836	0	0	0	0	0	0	0	0	0	0	0
OG5_186541	hypothetical protein		2	0	0	1	1	1	1	1	1	1	0	0	0.959651	0	0	0	0	0	0	0	0	0	0	0
OG5_215637	hypothetical protein		2	0	0	1	1	0	1	1	1	0	1	1	0.960773	0	0	0	0	0	0	0	0	0	0	0

## Sheet: Table S5 aust_dNdS
Table S5. PAML statistics using C. australensis as test branch; 153 genes with dNdS difference greater than zero display significantly faster rate of sequence evolution in C. australensis than in the background of all other bee lineages.
Group	alt_LN	null_ln	Australensis_dN/dS	Whole_Tree_dN/dS	LRTNonNeg	correctedPval	DNDSDifference	Gene	Annotation
EOG8B5S0P	-8001.77	-8019.78	5.76997	0.07133	36.0064	5.77e-07	5.69864	Caust.v2_015070	zinc finger protein 846-like
EOG8P8JD8	-2391.85	-2396.7	5.36026	0.2057	9.7007	0.0305706	5.15456	Caust.v2_006008
EOG81C9R3	-4646.12	-4654.26	1.50928	0.04457	16.2989	0.00238228	1.46471	Caust.v2_014592
EOG8RV5MW	-1502.58	-1511.06	1.3958	0.00875	16.9602	0.00182409	1.38705	Caust.v2_002383	60s ribosomal protein l26
EOG8D29JD	-89.9325	-94.6188	0.78133	0.01201	9.37268	0.0342976	0.76932	Caust.v2_020926	sphingomyelin phosphodiesterase 4
EOG82NMV0	-2236.14	-2266.48	0.75053	0.04612	60.6786	1.18e-11	0.70441	Caust.v2_020316	aspartyl-trna synthetase
EOG8T7BZ1	-3369.6	-3383.14	0.75589	0.07515	27.0766	2.76e-05	0.68074	Caust.v2_004540	serine threonine-protein kinase 11
EOG8F7RDN	-9877.9	-9887.23	0.89031	0.24151	18.6642	0.000996632	0.6488	Caust.v2_000796
EOG8K6K0K	-2131.09	-2135.9	0.74557	0.10921	9.61004	0.0315629	0.63636	Caust.v2_004940
EOG8VDSTC	-239.497	-255.325	0.64538	0.02914	31.6574	4.05e-06	0.61624	Caust.v2_005000	doublesex- and mab-3-related transcription factor a2-like
EOG84XNBZ	-4399.39	-4404.87	0.73674	0.12987	10.9625	0.0187025	0.60687	Caust.v2_007183	thioredoxin domain-containing
EOG8CVK2M	-12269.3	-12278.6	0.75486	0.16679	18.7583	0.000968029	0.58807	Caust.v2_003688	fanconi anemia group j protein
EOG8DNJ09	-5252.59	-5260.01	0.70693	0.15325	14.8458	0.00419399	0.55368	Caust.v2_006974	aminoglycoside phosphotransferase domain-containing protein 1-like
EOG8Z65HC	-7484.29	-7504.85	0.63931	0.12015	41.1185	6.31e-08	0.51916	Caust.v2_011663
EOG8V4638	-13192	-13213.5	0.69915	0.19497	43.0079	2.74e-08	0.50418	Caust.v2_012333
EOG879J32	-2975.78	-2989.63	0.59853	0.09588	27.7175	2.15e-05	0.50265	Caust.v2_016954	nuclear receptor subfamily 2 group e member 1
EOG8XPT9D	-5496.38	-5506.02	0.65274	0.16941	19.2822	0.000763915	0.48333	Caust.v2_005782
EOG8D55SK	-7462.63	-7485.05	0.62557	0.14435	44.8332	1.51e-08	0.48122	Caust.v2_006437
EOG8K9F6Z	-6590.84	-6595.69	0.71763	0.24473	9.69441	0.0305706	0.4729	Caust.v2_000582
EOG8ZW861	-2310.48	-2314.78	0.62738	0.15795	8.58766	0.0454849	0.46943	Caust.v2_006566	caax prenyl protease 2
EOG8Z91QX	-7039.99	-7045.59	0.66795	0.19922	11.2004	0.0170783	0.46873	Caust.v2_000096
EOG8M3D4R	-1600.96	-1608.06	0.52746	0.05998	14.1808	0.00541674	0.46748	Caust.v2_017844
EOG8QVG78	-1762.74	-1773.73	0.62504	0.17362	21.9751	0.000231688	0.45142	Caust.v2_016031
EOG8WHCF8	-4286.61	-4292.07	0.52559	0.11929	10.9208	0.0188203	0.4063	Caust.v2_004056	protein malvolio-like
EOG8C5GDQ	-3597.13	-3606.66	0.55724	0.15383	19.0692	0.000837962	0.40341	Caust.v2_016280
EOG8G7FT7	-3219.4	-3224.72	0.53825	0.14522	10.6358	0.0210086	0.39303	Caust.v2_002274
EOG87SW8C	-6648.54	-6655.06	0.51285	0.12211	13.047	0.00800536	0.39074	Caust.v2_000535	neuronal acetylcholine receptor subunit alpha-5-like
EOG8VT8RP	-8225.17	-8232.37	0.47968	0.09173	14.3874	0.00498727	0.38795	Caust.v2_006830	e3 ubiquitin-protein ligase uhrf1
EOG8HX7WC	-2705.33	-2710.63	0.47426	0.08902	10.612	0.021168	0.38524	Caust.v2_004139	rna exonuclease 4
EOG80S39V	-5734.72	-5739	0.5785	0.20648	8.56619	0.0454849	0.37202	Caust.v2_008115
EOG8HQHDF	-2517.95	-2524.01	0.42369	0.05509	12.1165	0.0117381	0.3686	Caust.v2_013314
EOG8W117S	-7995.62	-8002.98	0.52016	0.15426	14.7153	0.00444912	0.3659	Caust.v2_001420
EOG8323SC	-11668.8	-11676	0.58158	0.21953	14.3194	0.00507918	0.36205	Caust.v2_017186
EOG8DBX8N	-6329.81	-6338.15	0.51569	0.1554	16.6834	0.00199484	0.36029	Caust.v2_007964
EOG8TF3DV	-3361.26	-3368.44	0.49399	0.13504	14.3715	0.00498727	0.35895	Caust.v2_021101	la-related protein 7-like
EOG86HK52	-7199.22	-7214.44	0.43802	0.09309	30.4358	6.4e-06	0.34493	Caust.v2_008590	partial
EOG8CG34C	-4394.57	-4401.15	0.4805	0.13908	13.171	0.00782541	0.34142	Caust.v2_002934
EOG8GMXR6	-21178.4	-21201	0.46809	0.13617	45.1315	1.51e-08	0.33192	Caust.v2_001644	xanthine dehydrogenase oxidase
EOG8X0QNF	-3967.3	-3977.74	0.39964	0.082	20.883	0.000365941	0.31764	Caust.v2_000551	epimerase family protein sdr39u1
EOG81K26V	-7717.32	-7739.26	0.4367	0.12932	43.8683	2.06e-08	0.30738	Caust.v2_012071	venom serine carboxypeptidase-like
EOG8KD9FP	-8032.62	-8040.42	0.36049	0.0967	15.5898	0.00311444	0.26379	Caust.v2_000036	forkhead transcription factor hcm1
EOG8VHP2R	-4605.07	-4611.01	0.38473	0.12197	11.8835	0.0130406	0.26276	Caust.v2_007662	snrna-activating protein complex subunit 1
EOG8WT05Q	-5981.73	-5986.88	0.4254	0.18779	10.3018	0.0240105	0.23761	Caust.v2_005109	tyrosine-protein phosphatase non-receptor type 61f-like
EOG8JHGB2	-1616.21	-1622.87	0.25452	0.01952	13.3263	0.00749583	0.235	Caust.v2_003853	ubiquitin-conjugating enzyme e2 l3-like
EOG8NZXP6	-4794.05	-4801.56	0.28454	0.04957	15.0203	0.00394424	0.23497	Caust.v2_003553
EOG8PK53J	-7335.32	-7344.48	0.28715	0.06203	18.3025	0.00110656	0.22512	Caust.v2_001354	inorganic phosphate cotransporter isoform x1
EOG8VX511	-5718.04	-5730.83	0.35561	0.1313	25.5884	4.96e-05	0.22431	Caust.v2_019901	protein deadpan
EOG81ZJ5F	-8583.16	-8588.89	0.35233	0.13207	11.4565	0.0158853	0.22026	Caust.v2_010474	choline transporter-like protein 1
EOG8NGKGH	-11173	-11180.4	0.37749	0.15908	14.8619	0.00419399	0.21841	Caust.v2_013820
EOG8RJJWT	-1711.75	-1720.19	0.26364	0.04772	16.8715	0.00186066	0.21592	Caust.v2_011146	uncharacterized protein loc102675281
EOG89CT2W	-37074	-37090.9	0.41728	0.20297	33.7794	1.55e-06	0.21431	Caust.v2_004406	dna-dependent protein kinase catalytic subunit-like
EOG8TTKD4	-4150.46	-4156.06	0.36928	0.15529	11.2021	0.0170783	0.21399	Caust.v2_007013	ufm1-specific protease 1-like
EOG818FH4	-4899.54	-4904.35	0.27787	0.06544	9.63044	0.0314786	0.21243	Caust.v2_004360	transcription factor sox-14
EOG8TB75M	-4621.82	-4629.01	0.24938	0.04435	14.3726	0.00498727	0.20503	Caust.v2_022709	tyrosine-protein kinase hopscotch
EOG8HTCMM	-14397.1	-14402.3	0.42241	0.21759	10.5259	0.0215995	0.20482	Caust.v2_010440
EOG8XWJS9	-14617.8	-14629.6	0.33265	0.13534	23.7132	0.000109419	0.19731	Caust.v2_014635	transcription termination factor 2
EOG8962N0	-1444.95	-1457.13	0.21151	0.01912	24.3602	8.53e-05	0.19239	Caust.v2_013755	ras-related protein rab-10
EOG8GTP76	-20636.1	-20650.7	0.35522	0.16474	29.2479	1.12e-05	0.19048	Caust.v2_002955	ubiquitin carboxyl-terminal hydrolase 47
EOG8HHRWR	-14563	-14576.9	0.29098	0.10559	27.8092	2.14e-05	0.18539	Caust.v2_006146
EOG8VHP1P	-20227.9	-20233.2	0.35124	0.16607	10.5876	0.0213347	0.18517	Caust.v2_012757
EOG8CVK2V	-5544.88	-5550.27	0.26412	0.08053	10.7791	0.0196541	0.18359	Caust.v2_007802	sulfide:quinone mitochondrial
EOG851HK6	-10936.6	-10942.2	0.31061	0.12822	11.1846	0.0170922	0.18239	Caust.v2_008875
EOG8W3WGD	-9530.11	-9540.17	0.28025	0.10429	20.1247	0.000532509	0.17596	Caust.v2_007791	e3 ubiquitin-protein ligase topors-like
EOG898XV3	-22537.1	-22542.9	0.37071	0.1949	11.6881	0.0141144	0.17581	Caust.v2_007491	niemann-pick c1 protein
EOG81K26M	-6917.89	-6931.2	0.30333	0.12773	26.6215	3.23e-05	0.1756	Caust.v2_007640	beta-hexosaminidase subunit beta-like
EOG8G1QB7	-7817.15	-7823.68	0.2463	0.07635	13.0602	0.00800536	0.16995	Caust.v2_011759	zinc finger protein 192-like
EOG8SXR74	-4551.17	-4556.84	0.19675	0.03177	11.3353	0.0165382	0.16498	Caust.v2_006454	map kinase-interacting serine threonine-protein kinase 1
EOG89PDST	-16389.9	-16400.4	0.31441	0.14988	20.9555	0.000360015	0.16453	Caust.v2_002331
EOG870XC5	-4227.41	-4238.87	0.22587	0.06334	22.903	0.000158123	0.16253	Caust.v2_008563
EOG8VQDJ5	-2494	-2504.68	0.22383	0.06166	21.348	0.00029986	0.16217	Caust.v2_008470	probable ribosome production factor 1 isoform x2
EOG8WT058	-4493.44	-4498.49	0.21903	0.0569	10.1054	0.0256591	0.16213	Caust.v2_001036	fas-associated factor 2
EOG8TMTWD	-8497.33	-8523.24	0.21073	0.0492	51.827	7.12e-10	0.16153	Caust.v2_016278	dna replication licensing factor mcm4
EOG8GTP7R	-2409.91	-2414.38	0.21643	0.05688	8.94057	0.0394613	0.15955	Caust.v2_015447	blood vessel epicardial substance-like
EOG80P72K	-5518.21	-5523.81	0.24372	0.0888	11.1971	0.0170783	0.15492	Caust.v2_009757
EOG89KJKG	-8538.43	-8547.23	0.28773	0.13323	17.585	0.00147032	0.1545	Caust.v2_015067	leucine-rich repeat-containing protein 47-like
EOG81ZJ5H	-7821.25	-7835.39	0.21129	0.05811	28.2862	1.76e-05	0.15318	Caust.v2_018789	zinc finger and scan domain-containing protein 2-like isoform x1
EOG8T7BXV	-10698.9	-10711	0.24107	0.08992	24.0689	9.63e-05	0.15115	Caust.v2_001344
EOG8V72BG	-4667.83	-4673.25	0.23603	0.08537	10.8357	0.0192846	0.15066	Caust.v2_004479	probable serine incorporator isoform x1
EOG83V2Q6	-8952.52	-8959.84	0.26975	0.11987	14.6214	0.00458388	0.14988	Caust.v2_005176
EOG8DFSH4	-8900.68	-8909.77	0.28556	0.13861	18.1786	0.00116157	0.14695	Caust.v2_004047	protein 5nuc-like
EOG8XD6KC	-19318.5	-19336.2	0.26274	0.11613	35.5534	6.73e-07	0.14661	Caust.v2_007942
EOG82JRMD	-4138.54	-4142.84	0.17512	0.02901	8.60172	0.0454849	0.14611	Caust.v2_000303	uncharacterized protein loc100123185 isoform x1
EOG8J9QT4	-11079	-11087.8	0.24964	0.10449	17.5801	0.00147032	0.14515	Caust.v2_015350
EOG8T7BXQ	-7698.6	-7707.26	0.19532	0.05109	17.3259	0.00165561	0.14423	Caust.v2_007065	zinc finger protein 45-like
EOG8J40BQ	-3972.56	-3992.08	0.18043	0.03628	39.0346	1.34e-07	0.14415	Caust.v2_001118	g1 s-specific cyclin-e-like
EOG8ZSCZ4	-2317.26	-2321.91	0.2158	0.07492	9.28721	0.0353393	0.14088	Caust.v2_011252
EOG8W1184	-3567.62	-3579.08	0.19517	0.05491	22.9011	0.000158123	0.14026	Caust.v2_005895	uncharacterized protein c1orf198 homolog isoform 1
EOG8D55S6	-5507.81	-5512.26	0.2354	0.096	8.90054	0.0400142	0.1394	Caust.v2_004745
EOG8N5ZRF	-16811.7	-16821.5	0.18548	0.04638	19.6535	0.000641285	0.1391	Caust.v2_001220
EOG8WM7NZ	-17567	-17575.4	0.25513	0.11636	16.9531	0.00182409	0.13877	Caust.v2_001258	activating signal cointegrator 1 complex subunit 3
EOG8PRWK1	-24012.4	-24019.1	0.33842	0.20197	13.5241	0.00691439	0.13645	Caust.v2_004661
EOG8VX50V	-8190.37	-8195.45	0.24344	0.10733	10.1431	0.0256424	0.13611	Caust.v2_006455
EOG8X0QND	-4144.39	-4148.81	0.25856	0.12341	8.83871	0.0410655	0.13515	Caust.v2_020707	lymphokine-activated killer t-cell-originated protein kinase-like
EOG87Q11M	-5851.64	-5856.32	0.23958	0.10494	9.36558	0.0342976	0.13464	Caust.v2_012348	e3 ubiquitin-protein ligase rfwd3-like
EOG8K6JZH	-18834.5	-18840.7	0.25966	0.12557	12.4858	0.0101022	0.13409	Caust.v2_011230	polycomb complex protein bmi-1
EOG8P2SWN	-8733.5	-8739.92	0.19543	0.06523	12.8318	0.00882742	0.1302	Caust.v2_006072	eukaryotic translation initiation factor 4 gamma 2
EOG8DRD6Z	-5499.85	-5504.46	0.21795	0.08956	9.20713	0.0358356	0.12839	Caust.v2_003226
EOG8QG089	-1875.82	-1882.57	0.18301	0.05476	13.4945	0.00696651	0.12825	Caust.v2_006919	uncharacterized protein loc100864076
EOG82VCB2	-5399.47	-5403.68	0.21478	0.09061	8.42131	0.0479427	0.12417	Caust.v2_008921	excitatory amino acid transporter 3-like
EOG8SN4HC	-6544.34	-6557.94	0.14813	0.02585	27.1944	2.7e-05	0.12228	Caust.v2_010851	signal recognition particle receptor subunit alpha-like protein
EOG8NW2DN	-7122.79	-7135.24	0.1427	0.02336	24.8887	6.69e-05	0.11934	Caust.v2_004483	kinesin-like protein kif16b-like
EOG8QG07K	-16021.6	-16032.5	0.20034	0.08956	21.7119	0.000259567	0.11078	Caust.v2_002904	ubiquitin-protein ligase e3c
EOG8SFD1X	-3569.57	-3578.18	0.1604	0.05069	17.2346	0.00171161	0.10971	Caust.v2_010494	knirps-related protein
EOG87Q11Q	-3599.09	-3604.57	0.15172	0.04719	10.9534	0.0187025	0.10453	Caust.v2_009528	ankyrin repeat and mynd domain-containing protein 2
EOG8X9BBG	-16690.2	-16696.4	0.19854	0.09489	12.5433	0.00986532	0.10365	Caust.v2_009103
EOG8SN4HJ	-3806.32	-3813.01	0.15622	0.05406	13.3846	0.00732611	0.10216	Caust.v2_006749	adenosine 3 -phospho 5 -phosphosulfate transporter 1
EOG8M94KV	-10104.1	-10115.5	0.13083	0.03189	22.8015	0.000162263	0.09894	Caust.v2_003450	solute carrier family 12 member 6
EOG85F0J5	-5732.12	-5739.99	0.14161	0.04431	15.7376	0.00291306	0.0973	Caust.v2_004912	26s proteasome non-atpase regulatory subunit 12
EOG8STVZV	-11944.3	-11952.2	0.12646	0.03485	15.8831	0.00278698	0.09161	Caust.v2_001431	histone-lysine n-methyltransferase setd2
EOG8X3KVP	-8931.39	-8937.82	0.18275	0.09304	12.8676	0.00872459	0.08971	Caust.v2_007464
EOG8FXV34	-7564.17	-7572.71	0.16804	0.08069	17.0851	0.00182409	0.08735	Caust.v2_002538	atm interactor
EOG8PG8VN	-2516.56	-2529.72	0.09771	0.01137	26.3109	3.53e-05	0.08634	Caust.v2_012963	sestrin-like protein
EOG8NZXNH	-27945.7	-27951.1	0.21515	0.13017	10.784	0.0196541	0.08498	Caust.v2_009038	transcriptional regulatory protein pho23
EOG8BVVP3	-11577.7	-11583	0.16921	0.08437	10.6678	0.0207598	0.08484	Caust.v2_018616	probable glutamine--trna ligase-like
EOG84QWVB	-11444.9	-11453.7	0.12339	0.03955	17.6039	0.00147032	0.08384	Caust.v2_011390	pre-mrna-processing factor 39-like isoform 1
EOG8W9MZ8	-15864.3	-15872	0.15166	0.06812	15.3794	0.00336769	0.08354	Caust.v2_009558	polycomb protein asx
EOG8GJ2HK	-8917.31	-8924.85	0.13147	0.04904	15.0759	0.00387058	0.08243	Caust.v2_008518
EOG8JWZ80	-6991.3	-6995.49	0.11269	0.03575	8.38849	0.0485511	0.07694	Caust.v2_002442	colorectal mutant cancer protein
EOG8T1MFT	-14871.6	-14875.8	0.16102	0.08468	8.41806	0.0479427	0.07634	Caust.v2_007645
EOG8C5GCP	-43381.7	-43386.5	0.24336	0.16705	9.45463	0.0334236	0.07631	Caust.v2_001531
EOG8Z398M	-6580.37	-6585.65	0.13151	0.05735	10.5557	0.0214999	0.07416	Caust.v2_003833	mitochondrial import inner membrane translocase subunit tim44-like
EOG8TXFM7	-17137.3	-17142.3	0.14998	0.07611	10.1161	0.0256591	0.07387	Caust.v2_001964	zinc finger protein 629
EOG8JQ6SZ	-5493.78	-5498.15	0.11531	0.04215	8.74966	0.0425187	0.07316	Caust.v2_011383	protein distal antenna
EOG8T7BXT	-10554.6	-10561.1	0.09993	0.03002	13.0426	0.00800536	0.06991	Caust.v2_007061	protein ovo
EOG81NXG9	-2941.8	-2947.25	0.10449	0.03772	10.8929	0.0188941	0.06677	Caust.v2_011724	tumor necrosis factor alpha-induced protein 8-like
EOG8GJ2HG	-5103.98	-5112.41	0.09444	0.02877	16.8611	0.00186066	0.06567	Caust.v2_014142	e3 ubiquitin-protein ligase su
EOG82RH2J	-17751.9	-17758.7	0.15222	0.08806	13.6809	0.00665001	0.06416	Caust.v2_012524	dna polymerase alpha catalytic subunit-like
EOG8HMN4M	-14117.9	-14126.3	0.1257	0.06273	16.9624	0.00182409	0.06297	Caust.v2_005014
EOG8STW0H	-4434.75	-4439.38	0.077	0.01456	9.25487	0.0354235	0.06244	Caust.v2_006161
EOG8HQHCK	-14955.4	-14962	0.09222	0.03015	13.2451	0.00770238	0.06207	Caust.v2_004926	uncharacterized protein loc100123730 isoform x1
EOG8GQT10	-3428.63	-3435.27	0.07499	0.01301	13.2899	0.00758135	0.06198	Caust.v2_001737
EOG83NB78	-7252	-7258.95	0.0959	0.03569	13.9064	0.00604405	0.06021	Caust.v2_010565	t-complex protein 1 subunit delta
EOG8MGW2P	-18883.3	-18887.9	0.16157	0.1016	9.25642	0.0354235	0.05997	Caust.v2_007489	structural maintenance of chromosomes protein 2-like
EOG8RNF3R	-17551.9	-17558.2	0.13216	0.07257	12.6246	0.00953926	0.05959	Caust.v2_009096	zinc finger mym-type protein 3
EOG80P725	-12644.1	-12649.7	0.10598	0.04696	11.2064	0.0170783	0.05902	Caust.v2_000065
EOG8GJ2HN	-5503.39	-5509.04	0.08105	0.02401	11.2956	0.0167918	0.05704	Caust.v2_008159
EOG8DZ4PK	-10295	-10300.3	0.10604	0.05055	10.5336	0.0215995	0.05549	Caust.v2_007840	transmembrane and tpr repeat-containing protein cg4050-like
EOG8VDSSR	-11166	-11172.2	0.0976	0.04301	12.4303	0.0101239	0.05459	Caust.v2_002297	de-cadherin
EOG8HQHCX	-4575.2	-4579.84	0.09132	0.03751	9.27963	0.0353393	0.05381	Caust.v2_003020
EOG890B49	-11003.9	-11008.5	0.10463	0.0542	9.13565	0.0366446	0.05043	Caust.v2_006444	integrin alpha-ps1 isoform x1
EOG8GXJG2	-11986.9	-11991.2	0.10009	0.05335	8.63496	0.0448566	0.04674	Caust.v2_003811	adenylate cyclase type 9
EOG81NXFM	-7673.67	-7677.93	0.07124	0.02785	8.52572	0.0460308	0.04339	Caust.v2_011153
EOG8JT30V	-4979.25	-4986.95	0.05138	0.00928	15.4057	0.00335761	0.0421	Caust.v2_000376	cullin-4b-like
EOG82NMTR	-9785.87	-9792.71	0.06767	0.02572	13.6772	0.00665001	0.04195	Caust.v2_003609	wd repeat-containing protein 24-like
EOG8MPMJN	-3792.14	-3798.48	0.05704	0.01541	12.6706	0.00941477	0.04163	Caust.v2_020544	protein scai
EOG8NZXP2	-4157.53	-4162.42	0.04679	0.01264	9.76706	0.0298057	0.03415	Caust.v2_015745	26s protease regulatory subunit s10b
EOG8GTP75	-31232.1	-31237.4	0.08869	0.05491	10.5538	0.0214999	0.03378	Caust.v2_000561	protein crumbs isoform x1
EOG886C6Q	-18779.6	-18787.4	0.06344	0.0321	15.5282	0.00318178	0.03134	Caust.v2_011558	lysine-specific demethylase lid-like isoform 1
EOG8VX50X	-3839.95	-3845.52	0.03474	0.00344	11.1259	0.0175386	0.0313	Caust.v2_019626
EOG8QVG66	-25546.8	-25554.9	0.06163	0.03036	16.1407	0.00252654	0.03127	Caust.v2_008845
EOG8M3D4Z	-1232.36	-1238.93	0.02717	0.00462	13.1435	0.0078795	0.02255	Caust.v2_010569	60s ribosomal protein l23
EOG8Z91R6	-5677.91	-5697.9	0.00912	0.00344	39.981	1e-07	0.00568	Caust.v2_001697	histone deacetylase 3
EOG8RJJVS	-25605.4	-25686.8	0.0351	0.03052	162.866	9.43e-34	0.00458	Caust.v2_015652	dynein heavy chain axonemal
EOG85QM7S	-3951.82	-3956.33	0.00057	0.00411	9.02416	0.0381564	-0.00354	Caust.v2_004869	probable atp-dependent rna helicase ddx17 isoform x1
EOG82Z7K0	-4659.13	-4665.95	0.0001	0.00402	13.6264	0.00667701	-0.00392	Caust.v2_002778	26s protease regulatory subunit 7
EOG8BGCQP	-4129.43	-4134.21	0.00066	0.00498	9.55626	0.0322029	-0.00432	Caust.v2_008269	ap-3 complex subunit mu-1
EOG8CRPVD	-1077.04	-1082.25	0.0001	0.00576	10.4309	0.0226208	-0.00566	Caust.v2_003847	calcineurin subunit b type 2-like
EOG8W3WGX	-3661.2	-3665.77	0.0001	0.00767	9.14455	0.0366187	-0.00757	Caust.v2_005617	guanine nucleotide-binding protein g subunit alpha-like
EOG8DBX7W	-61768.1	-61772.6	0.01933	0.03151	8.95375	0.0393356	-0.01218	Caust.v2_009296	dynein beta ciliary-like
EOG8J40BK	-10686.2	-10693.2	0.00477	0.01796	14.0117	0.0057661	-0.01319	Caust.v2_011735	zinc finger rna-binding
EOG8323SD	-8247.56	-8254.9	0.00152	0.01626	14.6802	0.00448749	-0.01474	Caust.v2_013740	serine threonine-protein kinase tao1
EOG84J5C8	-27160.9	-27167.7	0.00702	0.02265	13.6212	0.00667701	-0.01563	Caust.v2_016211
EOG86DPX0	-16477.3	-16482.4	0.00366	0.02014	10.2704	0.0241624	-0.01648	Caust.v2_009099	serine threonine-protein kinase genghis khan isoform x1
EOG82VC9H	-27568	-27572.7	0.02795	0.0453	9.46867	0.0333187	-0.01735	Caust.v2_013591	cadherin-23 isoform x2
EOG8BS0DX	-14147.4	-14153.3	0.00199	0.01988	11.8842	0.0130406	-0.01789	Caust.v2_000310	protein kiaa0664 homolog
EOG8DBX81	-6876.4	-6889.59	0.01743	0.03675	26.3878	3.51e-05	-0.01932	Caust.v2_003830	histone deacetylase 4-like
EOG8W9MZ6	-15003.6	-15009	0.01808	0.03814	10.9407	0.0187249	-0.02006	Caust.v2_010641	tyrosine-protein kinase abl-like isoform 3
EOG88D3PN	-13884	-13889.9	0.00235	0.02346	11.8178	0.0133809	-0.02111	Caust.v2_000904	kinesin-like protein kif1b isoform x2
EOG8KM1X7	-31138.4	-31147.7	0.01424	0.0363	18.4674	0.00104985	-0.02206	Caust.v2_015658
EOG84TS33	-22269.8	-22274.1	0.01356	0.0363	8.5691	0.0454849	-0.02274	Caust.v2_003625	transient receptor potential cation channel trpm-like
EOG85TGGJ	-7554.51	-7560.37	0.00664	0.03121	11.728	0.0139035	-0.02457	Caust.v2_015107	cullin-1
EOG8MKR9H	-3526.8	-3534.74	0.00192	0.02729	15.8648	0.00278698	-0.02537	Caust.v2_022359	leucine-rich repeat serine threonine-protein kinase 1-like
EOG80KBTG	-4875.76	-4881.88	0.0001	0.02602	12.2317	0.011109	-0.02592	Caust.v2_014237	v-type proton atpase subunit h-like isoform 2
EOG8FJC4J	-5117.92	-5122.21	0.0001	0.02614	8.58408	0.0454849	-0.02604	Caust.v2_002370
EOG8FTZTS	-15118.3	-15125.5	0.0162	0.04313	14.4904	0.00486582	-0.02693	Caust.v2_012770	tectonin beta-propeller repeat-containing protein
EOG8QC40T	-9187.53	-9193.17	0.01991	0.04692	11.2751	0.0168746	-0.02701	Caust.v2_009310
EOG8004D0	-5461.56	-5466.22	0.0001	0.02818	9.32048	0.0348617	-0.02808	Caust.v2_009036	probable atp-dependent rna helicase ddx47-like
EOG8WDH69	-6161.19	-6169.08	0.0001	0.02861	15.7733	0.00289142	-0.02851	Caust.v2_015682
EOG8M68BT	-19492.9	-19501	0.02864	0.05745	16.2029	0.00247508	-0.02881	Caust.v2_013480
EOG8NZXNN	-11651.1	-11655.4	0.00892	0.0385	8.75261	0.0425187	-0.02958	Caust.v2_010348	constitutive coactivator of ppar-gamma-like protein 1 homolog
EOG84BDX3	-2947.56	-2958.35	0.0001	0.03062	21.5792	0.000271844	-0.03052	Caust.v2_001875	spry domain-containing socs box protein 1-like
EOG84XNB6	-3538.8	-3543.58	0.00425	0.03627	9.5742	0.0320368	-0.03202	Caust.v2_015702	homeotic protein spalt-major
EOG8KSSDG	-5329.42	-5337.36	0.00523	0.03764	15.8805	0.00278698	-0.03241	Caust.v2_011629	sodium potassium calcium exchanger 4-like
EOG8STW01	-8152.98	-8157.35	0.00417	0.03673	8.74666	0.0425187	-0.03256	Caust.v2_003706	calpain-a-like isoform x1
EOG85QM7J	-11095.9	-11101	0.01453	0.04762	10.262	0.0241624	-0.03309	Caust.v2_009304	adam 12
EOG8JQ6S7	-7341.59	-7348.82	0.02253	0.05583	14.4695	0.00487214	-0.0333	Caust.v2_011726	u3 small nucleolar rna-associated protein 15 homolog
EOG87H8JH	-6820.27	-6826.49	0.0001	0.03358	12.4428	0.0101239	-0.03348	Caust.v2_011000
EOG8ZPHPM	-14133.7	-14139.3	0.01688	0.05125	11.2346	0.0170783	-0.03437	Caust.v2_010105
EOG8004D9	-3093.65	-3099.33	0.0001	0.03699	11.3619	0.016404	-0.03689	Caust.v2_010031	f-box spry domain-containing protein 1-like
EOG8W6RQ9	-17763.6	-17768.1	0.07026	0.10784	9.07859	0.0374945	-0.03758	Caust.v2_010647	dynamin-binding
EOG84BDWS	-6843.98	-6849.14	0.00384	0.04271	10.3136	0.0239804	-0.03887	Caust.v2_006128	g protein-activated inward rectifier potassium channel 3-like isoform x4
EOG8JDM2B	-6654.09	-6661.1	0.00643	0.04543	14.0136	0.0057661	-0.039	Caust.v2_001498	low quality protein: frizzled-like
EOG844PDS	-9202.43	-9206.95	0.00795	0.04761	9.04288	0.0379218	-0.03966	Caust.v2_004938	n-terminal kinase-like protein
EOG8QJVGD	-18688.2	-18692.4	0.05151	0.09162	8.4752	0.0468026	-0.04011	Caust.v2_005441
EOG8897H2	-2190.4	-2196.36	0.0043	0.04485	11.9176	0.0129732	-0.04055	Caust.v2_017510	28 kda heat- and acid-stable phospho
EOG8CZF93	-16230.7	-16235.3	0.03156	0.07254	9.25163	0.0354235	-0.04098	Caust.v2_003359	nuak family snf1-like kinase 1
EOG8CC6VH	-66074.6	-66086.6	0.05441	0.09564	23.9698	9.85e-05	-0.04123	Caust.v2_002607	dynein heavy chain axonemal
EOG8MD0VK	-1658.79	-1663.85	0.00861	0.05002	10.1156	0.0256591	-0.04141	Caust.v2_013484	ras-related protein rab-21
EOG8TTKCC	-5258.92	-5264.63	0.00685	0.04968	11.4289	0.0160219	-0.04283	Caust.v2_002993	translocation protein sec63 homolog
EOG85HVSB	-6884.52	-6888.97	0.03974	0.0834	8.89261	0.0400291	-0.04366	Caust.v2_007012	protein tmed8
EOG8XWJSB	-6755.43	-6760.32	0.01513	0.05885	9.77564	0.0298057	-0.04372	Caust.v2_013538	caseinolytic peptidase b protein homolog
EOG8JT30S	-7253.86	-7258.1	0.02312	0.06743	8.48572	0.0468026	-0.04431	Caust.v2_003518	uncharacterized protein loc103570756 isoform x1
EOG86Q9MT	-14896.2	-14900.6	0.07215	0.11664	8.73882	0.0425362	-0.04449	Caust.v2_013718	ubiquitin conjugation factor e4 a
EOG82VC9G	-43721	-43734.3	0.0469	0.09254	26.6529	3.23e-05	-0.04564	Caust.v2_003026	dynein heavy chain axonemal
EOG879J2N	-7871.61	-7876.74	0.0085	0.05443	10.2737	0.0241624	-0.04593	Caust.v2_002072
EOG8V9XJW	-21171.4	-21187.1	0.00753	0.05374	31.3699	4.42e-06	-0.04621	Caust.v2_001485
EOG8BCHGV	-4007.71	-4017.68	0.01613	0.06284	19.9465	0.000561142	-0.04671	Caust.v2_009435	spermine synthase
EOG86MFD6	-4333.24	-4349.33	0.00072	0.04766	32.1926	3.28e-06	-0.04694	Caust.v2_018116	sentrin-specific protease 1-like
EOG8897FR	-9342.29	-9346.75	0.02501	0.07203	8.91778	0.0397968	-0.04702	Caust.v2_000093	myotubularin-related protein 4 isoform x1
EOG8CRPTF	-10075.4	-10079.6	0.01873	0.06779	8.47783	0.0468026	-0.04906	Caust.v2_018341	abc transporter g family member 20
EOG8030MK	-12435.6	-12446.7	0.0168	0.06655	22.2772	0.000207854	-0.04975	Caust.v2_008913	5 -3 exoribonuclease 2 homolog
EOG8RNF3Q	-13598.5	-13607.8	0.03286	0.08263	18.6334	0.000996632	-0.04977	Caust.v2_004236
EOG8DNHZW	-7770.28	-7777.16	0.02859	0.07839	13.7648	0.00645931	-0.0498	Caust.v2_011889	glycyl-trna synthetase
EOG8PRWK0	-7925.87	-7935.9	0.00832	0.05847	20.0582	0.000540103	-0.05015	Caust.v2_008799
EOG883H08	-7286.68	-7293.75	0.00919	0.06094	14.1389	0.00548796	-0.05175	Caust.v2_000087	uncharacterized protein cg3556
EOG8XPT9G	-6710.63	-6715.45	0.01768	0.0695	9.62347	0.0314786	-0.05182	Caust.v2_004298	glucose-6-phosphate 1-dehydrogenase
EOG8TXFMM	-3950.49	-3954.77	0.00677	0.05911	8.56106	0.0454849	-0.05234	Caust.v2_008940	btb poz domain-containing protein kctd9
EOG847JNN	-9905.22	-9909.98	0.01836	0.07153	9.51507	0.0326343	-0.05317	Caust.v2_014259	glutamate receptor delta-2 subunit
EOG82RH2W	-8381.59	-8386.65	0.01548	0.069	10.1026	0.0256591	-0.05352	Caust.v2_004051
EOG83R6G1	-17169.5	-17175.7	0.06928	0.1232	12.3516	0.0104884	-0.05392	Caust.v2_013420	probable helicase with zinc finger domain
EOG86T5VV	-9863.89	-9869.37	0.03827	0.09242	10.9589	0.0187025	-0.05415	Caust.v2_007059	cytosolic carboxypeptidase 2-like isoform x1
EOG8DNJ01	-8990.6	-8997.21	0.01822	0.07291	13.2144	0.00770619	-0.05469	Caust.v2_007648	facilitated trehalose transporter tret1-like
EOG8HB1F4	-6907.09	-6913.86	0.01175	0.06652	13.5422	0.00690555	-0.05477	Caust.v2_002488	serine threonine-protein kinase 17a-like
EOG8SXR6Q	-26717.1	-26723.9	0.06609	0.12113	13.6366	0.00667701	-0.05504	Caust.v2_016061	papilin-like isoform x4
EOG8ZPHPQ	-10768	-10773.4	0.06626	0.12196	10.9048	0.0188776	-0.0557	Caust.v2_014179
EOG88PQDG	-14571.9	-14577.3	0.0364	0.0929	10.8345	0.0192846	-0.0565	Caust.v2_013784	conserved oligomeric golgi complex subunit 6-like
EOG85F0J0	-10054.2	-10059.2	0.04113	0.09781	9.95296	0.0275981	-0.05668	Caust.v2_003420
EOG8RJJWJ	-4918.8	-4923.42	0.03011	0.08712	9.23333	0.0355981	-0.05701	Caust.v2_014617
EOG85HVRV	-8955.52	-8963.94	0.02048	0.07951	16.84	0.00186066	-0.05903	Caust.v2_016289	uncharacterized protein loc100876442
EOG8S4S9M	-8286.42	-8291.94	0.02761	0.08765	11.0526	0.01814	-0.06004	Caust.v2_001765	nose resistant to fluoxetine protein 6-like
EOG812Q10	-8132.05	-8140.89	0.02011	0.08088	17.6814	0.00147032	-0.06077	Caust.v2_002989	afg3-like protein 2
EOG8R26P7	-4928.47	-4933.03	0.02957	0.09172	9.1188	0.0368307	-0.06215	Caust.v2_003569	cold shock domain-containing protein e1
EOG8J40BF	-10101.9	-10106.6	0.02543	0.08876	9.3584	0.0342976	-0.06333	Caust.v2_011283	long-chain-fatty-acid-- ligase 3-like
EOG8PK542	-2613.04	-2617.66	0.0129	0.07665	9.22705	0.0355981	-0.06375	Caust.v2_007986	eukaryotic translation initiation factor 4e
EOG880MQZ	-14664.7	-14671.2	0.0681	0.13357	13.0767	0.00800536	-0.06547	Caust.v2_017598	myb-binding protein 1a-like
EOG8962MK	-10545.1	-10550	0.05833	0.12403	9.86121	0.0287286	-0.0657	Caust.v2_012206	alpha-amylase 1
EOG8WWVCZ	-15001.2	-15016.6	0.02063	0.08699	30.919	5.27e-06	-0.06636	Caust.v2_009783	serine threonine-protein kinase endoribonuclease ire1-like
EOG8Z0F1F	-4534.12	-4538.81	0.01189	0.07904	9.3707	0.0342976	-0.06715	Caust.v2_005722	growth differentiation factor 8-like
EOG8616ZJ	-9083.14	-9088.19	0.08164	0.15211	10.0961	0.0256591	-0.07047	Caust.v2_010375
EOG8GBB27	-3250.99	-3255.84	0.04072	0.11134	9.69598	0.0305706	-0.07062	Caust.v2_013739
EOG87H8JF	-12379.9	-12385.8	0.0528	0.12519	11.8113	0.0133809	-0.07239	Caust.v2_004951	ef-hand domain-containing family member c2-like
EOG8FJC4K	-3980.8	-3985.71	0.00616	0.07896	9.82179	0.0292098	-0.0728	Caust.v2_002406	probable aspartate cytoplasmic-like
EOG8RNF3Z	-6800.04	-6806.59	0.01206	0.08495	13.0975	0.00800536	-0.07289	Caust.v2_003498	transient receptor potential channel pyrexia
EOG851HKF	-4756.77	-4764.81	0.01178	0.0847	16.0663	0.00259607	-0.07292	Caust.v2_006164
EOG8QNQR1	-6945.15	-6951.46	0.01711	0.09182	12.6193	0.00953926	-0.07471	Caust.v2_004448	dynactin subunit 4
EOG85F0J3	-5855.25	-5864.07	0.00446	0.08065	17.6436	0.00147032	-0.07619	Caust.v2_002086	protein spinster-like
EOG815K8V	-1669.16	-1673.74	0.01374	0.09324	9.14505	0.0366187	-0.0795	Caust.v2_017979	prefoldin subunit 4-like
EOG8JT30R	-21312.3	-21331.8	0.04692	0.12966	39.0241	1.34e-07	-0.08274	Caust.v2_015289	probable multidrug resistance-associated protein lethal 03659-like
EOG8DJNRC	-5527.06	-5531.35	0.05597	0.14023	8.58149	0.0454849	-0.08426	Caust.v2_006296	lanc-like protein 2-like
EOG8P2SXM	-2062.51	-2069.93	0.0001	0.08629	14.8473	0.00419399	-0.08619	Caust.v2_006236	ring finger protein 11
EOG886C78	-4664.56	-4670.95	0.0198	0.1061	12.7858	0.0089163	-0.0863	Caust.v2_000401	tektin-3-like isoform x2
EOG82Z7JN	-10034.9	-10039.6	0.09708	0.18667	9.36874	0.0342976	-0.08959	Caust.v2_010367
EOG86X24D	-4191.66	-4197.35	0.02124	0.11224	11.3862	0.0162922	-0.091	Caust.v2_020412
EOG89CT3V	-4169.87	-4174.35	0.03606	0.12779	8.96185	0.0393201	-0.09173	Caust.v2_006546
EOG8ZCWZW	-12044	-12052.5	0.04657	0.13949	17.0326	0.00182409	-0.09292	Caust.v2_008093	integrin beta-ps-like
EOG805VVJ	-8097.26	-8108.3	0.01247	0.10551	22.0847	0.000224163	-0.09304	Caust.v2_003576
EOG8F4W64	-6356.46	-6361.23	0.09354	0.18759	9.53931	0.0323532	-0.09405	Caust.v2_016106
EOG8DBX8F	-6266.78	-6275.96	0.01329	0.10817	18.3515	0.00109676	-0.09488	Caust.v2_008267	solute carrier family 25 member 46-like
EOG8J6VKT	-4103.69	-4108.27	0.02446	0.12102	9.15075	0.0366187	-0.09656	Caust.v2_007948	sodium potassium-transporting atpase subunit beta-2-like
EOG8WDH70	-4036.8	-4041.52	0.02427	0.12106	9.43909	0.0335568	-0.09679	Caust.v2_008654	methylmalonic aciduria and homocystinuria type d mitochondrial-like
EOG8CNTKG	-14035.4	-14042.9	0.05397	0.15092	15.1185	0.00382484	-0.09695	Caust.v2_003272	glycerol-3-phosphate acyltransferase mitochondrial-like
EOG81K277	-5120.74	-5127.35	0.04291	0.1425	13.225	0.00770619	-0.09959	Caust.v2_013143	sorbitol dehydrogenase-like
EOG8GJ2J9	-2825.08	-2830.03	0.01236	0.11595	9.89974	0.0282699	-0.10359	Caust.v2_015431	protein slowmo-like
EOG89CT3Z	-3779.04	-3787.53	0.00518	0.10959	16.9759	0.00182409	-0.10441	Caust.v2_007234	pyrroline-5-carboxylate reductase
EOG88WFWX	-7143.57	-7149.79	0.05358	0.15928	12.4515	0.0101239	-0.1057	Caust.v2_011354	ubx domain-containing protein 4-like
EOG8J9QV8	-2442.28	-2448.5	0.01687	0.1235	12.4445	0.0101239	-0.10663	Caust.v2_007993	transmembrane protein 50a
EOG883H0P	-6460.82	-6466.34	0.04504	0.15295	11.0414	0.0181447	-0.10791	Caust.v2_003285
EOG8CRPV0	-5861.96	-5866.22	0.0659	0.18146	8.53208	0.0460308	-0.11556	Caust.v2_004356	lysosomal acid phosphatase
EOG8N33J3	-781.817	-786.224	0.0001	0.11845	8.81328	0.0414779	-0.11835	Caust.v2_005875
EOG8CJZC4	-4908.74	-4917.05	0.02491	0.14438	16.6156	0.00204123	-0.11947	Caust.v2_008685
EOG8V463J	-9217.36	-9226.63	0.0687	0.18982	18.5324	0.00103243	-0.12112	Caust.v2_013716	g-protein coupled receptor mth2-like
EOG8FBMN4	-19838	-19844.4	0.13524	0.26072	12.7973	0.0089163	-0.12548	Caust.v2_006903	uncharacterized protein loc102677810
EOG8GTP87	-3678.22	-3682.75	0.07908	0.20556	9.05875	0.0377483	-0.12648	Caust.v2_014462
EOG8R52X5	-7755	-7767.52	0.01634	0.21698	25.0387	6.39e-05	-0.20064	Caust.v2_007231

## Sheet: Table S6 GO_dNdS
Table S6. Significant GO terms associated with genes showing significant dN/dS ratios
GO.ID	Term	Annotated	Significant	Expected	classicFisher
GO:0006418	tRNA aminoacylation for protein translat...	64	9	2.63	0.0011
GO:0006412	translation	315	25	12.94	0.0011
GO:0006518	peptide metabolic process	337	26	13.85	0.0013
GO:0043038	amino acid activation	66	9	2.71	0.0014
GO:0043039	tRNA aminoacylation	66	9	2.71	0.0014
GO:0043043	peptide biosynthetic process	321	25	13.19	0.0014
GO:0043604	amide biosynthetic process	324	25	13.31	0.0016
GO:0006419	alanyl-tRNA aminoacylation	2	2	0.08	0.0017
GO:0045048	protein insertion into ER membrane	2	2	0.08	0.0017
GO:0071816	tail-anchored membrane protein insertion...	2	2	0.08	0.0017
GO:0043603	cellular amide metabolic process	345	26	14.18	0.0019
GO:0051641	cellular localization	276	21	11.34	0.0045
GO:0016575	histone deacetylation	3	2	0.12	0.0049
GO:0006520	cellular amino acid metabolic process	142	13	5.84	0.0054
GO:0034613	cellular protein localization	217	17	8.92	0.0077
GO:0090150	establishment of protein localization to...	20	4	0.82	0.008
GO:0006413	translational initiation	86	9	3.53	0.0084
GO:0007029	endoplasmic reticulum organization	4	2	0.16	0.0096
GO:0051205	protein insertion into membrane	4	2	0.16	0.0096
GO:0006417	regulation of translation	33	5	1.36	0.0104
GO:0010608	posttranscriptional regulation of gene e...	33	5	1.36	0.0104
GO:0034248	regulation of cellular amide metabolic p...	33	5	1.36	0.0104
GO:0033365	protein localization to organelle	46	6	1.89	0.0107
GO:0070727	cellular macromolecule localization	225	17	9.25	0.0109
GO:0051649	establishment of localization in cell	248	18	10.19	0.0132
GO:0072657	protein localization to membrane	23	4	0.95	0.0133
GO:0006399	tRNA metabolic process	125	11	5.14	0.0134
GO:0006476	protein deacetylation	5	2	0.21	0.0155
GO:0035601	protein deacylation	5	2	0.21	0.0155
GO:0098732	macromolecule deacylation	5	2	0.21	0.0155
GO:0044267	cellular protein metabolic process	1192	63	48.98	0.0166
GO:0019538	protein metabolic process	1511	77	62.09	0.0183
GO:0007018	microtubule-based movement	86	8	3.53	0.0244
GO:0006886	intracellular protein transport	194	14	7.97	0.0283
GO:0046907	intracellular transport	232	16	9.53	0.0288
GO:0001731	formation of translation preinitiation c...	17	3	0.7	0.0304
GO:0006446	regulation of translational initiation	17	3	0.7	0.0304
GO:0034660	ncRNA metabolic process	161	12	6.62	0.0328
GO:1902580	single-organism cellular localization	59	6	2.42	0.0332
GO:0044802	single-organism membrane organization	46	5	1.89	0.0392
GO:0007601	visual perception	8	2	0.33	0.04
GO:0050953	sensory perception of light stimulus	8	2	0.33	0.04
GO:0000018	regulation of DNA recombination	1	1	0.04	0.0411
GO:0000054	ribosomal subunit export from nucleus	1	1	0.04	0.0411
GO:0000055	ribosomal large subunit export from nucl...	1	1	0.04	0.0411
GO:0000076	DNA replication checkpoint	1	1	0.04	0.0411
GO:0006426	glycyl-tRNA aminoacylation	1	1	0.04	0.0411
GO:0006430	lysyl-tRNA aminoacylation	1	1	0.04	0.0411
GO:0006458	'de novo' protein folding	1	1	0.04	0.0411
GO:0006481	C-terminal protein methylation	1	1	0.04	0.0411
GO:0006620	posttranslational protein targeting to m...	1	1	0.04	0.0411
GO:0006857	oligopeptide transport	1	1	0.04	0.0411
GO:0009235	cobalamin metabolic process	1	1	0.04	0.0411
GO:0010569	regulation of double-strand break repair...	1	1	0.04	0.0411
GO:0015767	lactose transport	1	1	0.04	0.0411
GO:0015768	maltose transport	1	1	0.04	0.0411
GO:0015771	trehalose transport	1	1	0.04	0.0411
GO:0015833	peptide transport	1	1	0.04	0.0411
GO:0018410	C-terminal protein amino acid modificati...	1	1	0.04	0.0411
GO:0031204	posttranslational protein targeting to m...	1	1	0.04	0.0411
GO:0032768	regulation of monooxygenase activity	1	1	0.04	0.0411
GO:0032922	circadian regulation of gene expression	1	1	0.04	0.0411
GO:0033750	ribosome localization	1	1	0.04	0.0411
GO:0033753	establishment of ribosome localization	1	1	0.04	0.0411
GO:0043461	proton-transporting ATP synthase complex...	1	1	0.04	0.0411
GO:0043687	post-translational protein modification	1	1	0.04	0.0411
GO:0043966	histone H3 acetylation	1	1	0.04	0.0411
GO:0043971	histone H3-K18 acetylation	1	1	0.04	0.0411
GO:0043974	histone H3-K27 acetylation	1	1	0.04	0.0411
GO:0043982	histone H4-K8 acetylation	1	1	0.04	0.0411
GO:0043983	histone H4-K12 acetylation	1	1	0.04	0.0411
GO:0045900	negative regulation of translational elo...	1	1	0.04	0.0411
GO:0048060	negative gravitaxis	1	1	0.04	0.0411
GO:0050999	regulation of nitric-oxide synthase acti...	1	1	0.04	0.0411
GO:0051084	'de novo' posttranslational protein fold...	1	1	0.04	0.0411
GO:0051085	chaperone mediated protein folding requi...	1	1	0.04	0.0411
GO:0051341	regulation of oxidoreductase activity	1	1	0.04	0.0411
GO:0055129	L-proline biosynthetic process	1	1	0.04	0.0411
GO:0070071	proton-transporting two-sector ATPase co...	1	1	0.04	0.0411
GO:0070272	proton-transporting ATP synthase complex...	1	1	0.04	0.0411
GO:0097056	selenocysteinyl-tRNA(Sec) biosynthetic p...	1	1	0.04	0.0411
GO:0008104	protein localization	303	19	12.45	0.0427
GO:0045184	establishment of protein localization	285	18	11.71	0.0451
GO:0007017	microtubule-based process	170	12	6.99	0.0467
GO:0005488	binding	5995	282	252.43	8.1e-05
GO:0001882	nucleoside binding	1210	76	50.95	0.00014
GO:0035639	purine ribonucleoside triphosphate bindi...	1201	75	50.57	0.0002
GO:0001883	purine nucleoside binding	1205	75	50.74	0.00022
GO:0032550	purine ribonucleoside binding	1205	75	50.74	0.00022
GO:0032555	purine ribonucleotide binding	1205	75	50.74	0.00022
GO:0032549	ribonucleoside binding	1209	75	50.91	0.00024
GO:0032553	ribonucleotide binding	1216	75	51.2	0.00029
GO:0097367	carbohydrate derivative binding	1298	79	54.65	0.00029
GO:0017076	purine nucleotide binding	1218	75	51.29	0.0003
GO:0004812	aminoacyl-tRNA ligase activity	65	10	2.74	0.00035
GO:0016875	ligase activity, forming carbon-oxygen b...	66	10	2.78	0.0004
GO:0016876	ligase activity, forming aminoacyl-tRNA ...	66	10	2.78	0.0004
GO:0005524	ATP binding	992	63	41.77	0.00045
GO:0032559	adenyl ribonucleotide binding	996	63	41.94	0.00051
GO:0030554	adenyl nucleotide binding	1009	63	42.49	0.00071
GO:0004813	alanine-tRNA ligase activity	2	2	0.08	0.00177
GO:0000166	nucleotide binding	1606	88	67.62	0.00365
GO:1901265	nucleoside phosphate binding	1606	88	67.62	0.00365
GO:0036094	small molecule binding	1630	89	68.63	0.00382
GO:0005515	protein binding	2372	122	99.88	0.00486
GO:0004407	histone deacetylase activity	3	2	0.13	0.00516
GO:0003743	translation initiation factor activity	82	9	3.45	0.0073
GO:0033558	protein deacetylase activity	4	2	0.17	0.01003
GO:0008135	translation factor activity, RNA binding	114	10	4.8	0.0216
GO:0019213	deacetylase activity	6	2	0.25	0.0237
GO:0017111	nucleoside-triphosphatase activity	552	33	23.24	0.02522
GO:0003777	microtubule motor activity	69	7	2.91	0.02541
GO:0016462	pyrophosphatase activity	559	33	23.54	0.02954
GO:0005158	insulin receptor binding	7	2	0.29	0.03226
GO:0016818	hydrolase activity, acting on acid anhyd...	564	33	23.75	0.03295
GO:0016817	hydrolase activity, acting on acid anhyd...	568	33	23.92	0.0359
GO:0015296	anion:cation symporter activity	18	3	0.76	0.03775
GO:0019899	enzyme binding	76	7	3.2	0.04023
GO:0000340	RNA 7-methylguanosine cap binding	1	1	0.04	0.04211
GO:0003880	protein C-terminal carboxyl O-methyltran...	1	1	0.04	0.04211
GO:0003983	UTP:glucose-1-phosphate uridylyltransfer...	1	1	0.04	0.04211
GO:0004046	aminoacylase activity	1	1	0.04	0.04211
GO:0004069	L-aspartate:2-oxoglutarate aminotransfer...	1	1	0.04	0.04211
GO:0004334	fumarylacetoacetase activity	1	1	0.04	0.04211
GO:0004534	5'-3' exoribonuclease activity	1	1	0.04	0.04211
GO:0004556	alpha-amylase activity	1	1	0.04	0.04211
GO:0004671	protein C-terminal S-isoprenylcysteine c...	1	1	0.04	0.04211
GO:0004677	DNA-dependent protein kinase activity	1	1	0.04	0.04211
GO:0004704	NF-kappaB-inducing kinase activity	1	1	0.04	0.04211
GO:0004723	calcium-dependent protein serine/threoni...	1	1	0.04	0.04211
GO:0004735	pyrroline-5-carboxylate reductase activi...	1	1	0.04	0.04211
GO:0004820	glycine-tRNA ligase activity	1	1	0.04	0.04211
GO:0004824	lysine-tRNA ligase activity	1	1	0.04	0.04211
GO:0005095	GTPase inhibitor activity	1	1	0.04	0.04211
GO:0008597	calcium-dependent protein serine/threoni...	1	1	0.04	0.04211
GO:0010484	H3 histone acetyltransferase activity	1	1	0.04	0.04211
GO:0015151	alpha-glucoside transmembrane transporte...	1	1	0.04	0.04211
GO:0015574	trehalose transmembrane transporter acti...	1	1	0.04	0.04211
GO:0016160	amylase activity	1	1	0.04	0.04211
GO:0016768	spermine synthase activity	1	1	0.04	0.04211
GO:0016785	transferase activity, transferring selen...	1	1	0.04	0.04211
GO:0016822	hydrolase activity, acting on acid carbo...	1	1	0.04	0.04211
GO:0016823	hydrolase activity, acting on acid carbo...	1	1	0.04	0.04211
GO:0031370	eukaryotic initiation factor 4G binding	1	1	0.04	0.04211
GO:0042132	fructose 1,6-bisphosphate 1-phosphatase ...	1	1	0.04	0.04211
GO:0042813	Wnt-activated receptor activity	1	1	0.04	0.04211
GO:0042947	glucoside transmembrane transporter acti...	1	1	0.04	0.04211
GO:0043993	histone acetyltransferase activity (H3-K...	1	1	0.04	0.04211
GO:0044017	histone acetyltransferase activity (H3-K...	1	1	0.04	0.04211
GO:0046934	phosphatidylinositol-4,5-bisphosphate 3-...	1	1	0.04	0.04211
GO:0051748	UTP-monosaccharide-1-phosphate uridylylt...	1	1	0.04	0.04211
GO:0052813	phosphatidylinositol bisphosphate kinase...	1	1	0.04	0.04211
GO:0070546	L-phenylalanine aminotransferase activit...	1	1	0.04	0.04211
GO:0080130	L-phenylalanine:2-oxoglutarate aminotran...	1	1	0.04	0.04211
GO:0031594	neuromuscular junction	6	2	0.26	0.024
GO:0005875	microtubule associated complex	99	9	4.23	0.025
GO:0033290	eukaryotic 48S preinitiation complex	17	3	0.73	0.034
GO:0015630	microtubule cytoskeleton	175	13	7.48	0.035
GO:0016282	eukaryotic 43S preinitiation complex	18	3	0.77	0.039
GO:0005955	calcineurin complex	1	1	0.04	0.043
GO:0097482	muscle cell postsynaptic density	1	1	0.04	0.043
GO:0098975	postsynapse of neuromuscular junction	1	1	0.04	0.043
GO:0099572	postsynaptic specialization	1	1	0.04	0.043
GO:0005852	eukaryotic translation initiation factor...	19	3	0.81	0.045

## Sheet: Table S7(DEG)
Table S7. Differentially expressed genes of C. australensis and literature comparisons.
GeneID	ID	log_FC	log_CPM	deseq.p.value	deseq.adj.pvalue	edger.p.value	edger.adj.p.value	Context	Regulation	Alaux et al 2009 (43)	Ament et al 2012(159)	Cameron et al 2013(782)	Cardoen et al 2011 (455)	Colgan et al 2011 (42)	Cristino et al 2006 (46)	Daugherty et al 2011(12)	Graff et al 2007 (9)	Green and Peichel 2015	Grozinger et al 2003 (404)	Grozinger et al 2007 (622)	Hunt et al 2010 (4)	Johnson and Tsutsui 2011 (7)	Kocher et al 2010 (265)	Mandredini et al 2015 (499)	Manfredini et al 2013 (878) 4080 DEGS for them	Sumner et al 2006 (8)	Sanogo et al 2012 (29)	Toth et al 2007	Toth et al 2014 (160)	Woodard et al 2011 (168)	Woodard et al 2014 (4)	Withee and Rehan 2016 (116)	Rehan et al 2014 (25)
Caust.v2_003503	broad-complex core protein isoform 6	1.09	7.642	4.5e-09	5.5e-05	1e-05	0.0303	Soc_P_Soc_S_vs_Sol_PD	Upregulated in Solitaries and Pre-dispersal																					E. robusta specific
Caust.v2_002648	translation initiation factor eif-2b subunit gamma	-0.424	8.519	0.0017	0.028	0.003	0.032	Soc_P_Sol_vs_Soc_S_PD	Upregulated in Social Primaries and Solitaries			Upregulated in workers after 84 hours									upregulated in worker reared
Caust.v2_007794		-0.883	7.533	6.1e-12	4.3e-09	6.4e-11	1.2e-08	Soc_P_Sol_vs_Soc_S_PD	Upregulated in Social Primaries and Solitaries				Upregulated in nonreproductive workers							Queen > Sterile Worker					Differentially expressed between haplometrotic and pleometrosis queens
Caust.v2_007795		-0.795	6.085	2.6e-09	6.1e-07	2.2e-09	2.4e-07	Soc_P_Sol_vs_Soc_S_PD	Upregulated in Social Primaries and Solitaries				Upregulated in nonreproductive workers							Queen > Sterile Worker					Differentially expressed between haplometrotic and pleometrosis queens
Caust.v2_009925		-0.55	4.356	0.001	0.019	0.0012	0.015	Soc_P_Sol_vs_Soc_S_PD	Upregulated in Social Primaries and Solitaries			Upregulated in workers after 6 hours, Upregulated in queens after 108 hours	Upregulated in nonreproductive workers						Day 3 up-regulated list-cage, QMP > QL -field, QR > QL-field, QMP > QL and upreg in cage day 3-field	Queen > Sterile Worker, Queen > Reproductive Worker
Caust.v2_019707		-0.638	4.03	0.00013	0.0035	0.00043	0.0068	Soc_P_Sol_vs_Soc_S_PD	Upregulated in Social Primaries and Solitaries			Upregulated in workers after 6 hours, Upregulated in workers after 60 hours, Upregulated in workers after 84 hours	Upregulated in nonreproductive workers						Day 2 up-regulated list-Cage, Day 3 up-regulated list-cage, QMP > QL -field, QR < QL -field, QMP > QL and upreg in cage day 3-field	Queen > Sterile Worker, Queen > Reproductive WorkerReproductive Worker > Sterile Worker			Retinue response significantly regulated
Caust.v2_003066		-0.924	7.732	0.00012	0.0034	6.5e-07	2.9e-05	Soc_P_Sol_vs_Soc_S_PD	Upregulated in Social Primaries and Solitaries				Upregulated in nonreproductive workers							Queen > Sterile Worker, Queen > Reproductive WorkerSterile Worker > Reproductive Worker					Differentially expressed between haplometrotic and pleometrosis queens
Caust.v2_005407		-0.772	8.108	1.3e-05	0.00057	7.4e-07	3.2e-05	Soc_P_Sol_vs_Soc_S_PD	Upregulated in Social Primaries and Solitaries				Upregulated in nonreproductive workers											Down regulated in mated queens, Down regulated in CO2 treated virgin queens	Differentially expressed between haplometrotic and pleometrosis queens
Caust.v2_012103	multiple inositol polyphosphate phosphatase 1-like	-1.447	3.168	9.9e-08	9.3e-06	1.8e-07	1e-05	Soc_P_Sol_vs_Soc_S_PD	Upregulated in Social Primaries and Solitaries				Upregulated in nonreproductive workers						Day 3 down-regulated list-cage, QMP < QL -field, QR < QL -field, QMP < QL and downreg in cage day 3-field						Differentially expressed between haplometrotic and pleometrosis queens
Caust.v2_020313	amp deamise 2-like isoform x3	-0.463	7.313	0.00045	0.0096	9.5e-05	0.0019	Soc_P_Sol_vs_Soc_S_PD	Upregulated in Social Primaries and Solitaries				Upregulated in nonreproductive workers												Differentially expressed between haplometrotic and pleometrosis queens
Caust.v2_008889	arrestin homolog	-1.091	11.188	5.6e-13	6.2e-10	1.6e-12	5.1e-10	Soc_P_Sol_vs_Soc_S_PD	Upregulated in Social Primaries and Solitaries				Upregulated in nonreproductive workers												Differentially expressed between haplometrotic and pleometrosis queens
Caust.v2_002116	myosin-ib isoform x2	-0.631	7.119	0.00068	0.014	7.1e-05	0.0015	Soc_P_Sol_vs_Soc_S_PD	Upregulated in Social Primaries and Solitaries				Upregulated in nonreproductive workers												Differentially expressed between haplometrotic and pleometrosis queens
Caust.v2_001225		-0.803	4.029	2.9e-06	0.00015	3.3e-06	0.00012	Soc_P_Sol_vs_Soc_S_PD	Upregulated in Social Primaries and Solitaries				Upregulated in nonreproductive workers												Differentially expressed between haplometrotic and pleometrosis queens
Caust.v2_003222		-0.789	6.201	2.7e-09	6.1e-07	1e-08	9e-07	Soc_P_Sol_vs_Soc_S_PD	Upregulated in Social Primaries and Solitaries				Upregulated in nonreproductive workers	Colgen										Down regulated in CO2 treated mated queens
Caust.v2_001680		-0.588	10.18	0.00015	0.0039	8.5e-05	0.0018	Soc_P_Sol_vs_Soc_S_PD	Upregulated in Social Primaries and Solitaries				Upregulated in nonreproductive workers											Down regulated in mated queens, Down regulated in CO2 treated virgin queens
Caust.v2_000198	cgmp-dependent protein isozyme 1-like	-0.581	6.265	2.4e-05	0.00091	1.1e-06	4.5e-05	Soc_P_Sol_vs_Soc_S_PD	Upregulated in Social Primaries and Solitaries		Differentially expressed in fat bodies after usp RNAi, Genes differentially expressed in response to juvenile hormone analog treatment		Upregulated in nonreproductive workers											Upregulated in mated queens, Down regulated in CO2 treated mated queens
Caust.v2_022485		-1.14	3.762	0.00074	0.015	6.5e-05	0.0014	Soc_P_Sol_vs_Soc_S_PD	Upregulated in Social Primaries and Solitaries			Upregulated in workers after 60 hours, Upregulated in workers after 84 hours	Upregulated in nonreproductive workers										Retinue response significantly regulated						DE between castes of P. metricus in brain
Caust.v2_012104	cytochrome p450 9e2	-0.913	2.168	0.0012	0.021	0.0035	0.036	Soc_P_Sol_vs_Soc_S_PD	Upregulated in Social Primaries and Solitaries			Upregulated in workers after 12 hours	Upregulated in nonreproductive workers																DE between castes of P. metricus in brain, DE between castes of P. metricus in brain
Caust.v2_006026	aryl hydrocarbon receptor nuclear translocator-like protein 1-like	-0.5	7.376	0.00013	0.0035	3.3e-05	0.00079	Soc_P_Sol_vs_Soc_S_PD	Upregulated in Social Primaries and Solitaries				Upregulated in nonreproductive workers
Caust.v2_008494		-0.724	3.649	3.5e-05	0.0012	0.00041	0.0065	Soc_P_Sol_vs_Soc_S_PD	Upregulated in Social Primaries and Solitaries				Upregulated in nonreproductive workers						Day 4 up-regulated list-cage
Caust.v2_006767		-0.647	8.884	2.4e-05	0.0009	1.6e-05	0.00043	Soc_P_Sol_vs_Soc_S_PD	Upregulated in Social Primaries and Solitaries				Upregulated in nonreproductive workers										Retinue response significantly regulated
Caust.v2_001021		-0.638	10.667	4.5e-07	3.4e-05	4.4e-07	2.1e-05	Soc_P_Sol_vs_Soc_S_PD	Upregulated in Social Primaries and Solitaries				Upregulated in nonreproductive workers
Caust.v2_009262		-0.47	8.324	0.00023	0.0056	0.00011	0.0021	Soc_P_Sol_vs_Soc_S_PD	Upregulated in Social Primaries and Solitaries				Upregulated in nonreproductive workers
Caust.v2_002336		-0.416	6.285	0.0021	0.032	5.8e-05	0.0013	Soc_P_Sol_vs_Soc_S_PD	Upregulated in Social Primaries and Solitaries				Upregulated in nonreproductive workers
Caust.v2_010459		-1.441	0.443	0.002	0.031	6.9e-05	0.0015	Soc_P_Sol_vs_Soc_S_PD	Upregulated in Social Primaries and Solitaries				Upregulated in reproductive workers												Differentially expressed between haplometrotic and pleometrosis queens
Caust.v2_005079		-0.848	4.509	8.5e-08	8.3e-06	6e-06	0.00019	Soc_P_Sol_vs_Soc_S_PD	Upregulated in Social Primaries and Solitaries				Upregulated in reproductive workers												Differentially expressed between haplometrotic and pleometrosis queens
Caust.v2_009647	nucleolar protein 10-like	-0.859	1.822	0.003	0.042	0.00046	0.0071	Soc_P_Sol_vs_Soc_S_PD	Upregulated in Social Primaries and Solitaries			Upregulated in workers after 108 hours	Upregulated in reproductive workers											Upregulated in mated queens
Caust.v2_011849	venom serine protease 34-like	-1.048	9.454	0.00029	0.0068	1.5e-05	0.0004	Soc_P_Sol_vs_Soc_S_PD	Upregulated in Social Primaries and Solitaries				Upregulated in reproductive workers											Upregulated in mated queens, Down regulated in CO2 treated mated queens
Caust.v2_014734		-0.665	6.831	0.0019	0.03	0.0003	0.0049	Soc_P_Sol_vs_Soc_S_PD	Upregulated in Social Primaries and Solitaries				Upregulated in reproductive workers											Upregulated in mated queens, Down regulated in CO2 treated mated queens
Caust.v2_012056	gtp-binding protein rad-like isoform x2	-0.67	6.713	7e-07	4.9e-05	8.1e-09	7.2e-07	Soc_P_Sol_vs_Soc_S_PD	Upregulated in Social Primaries and Solitaries				Upregulated in reproductive workers																			WL-LW > WW-LL,WW > LL
Caust.v2_012451		-0.485	4.971	0.0011	0.02	0.00031	0.0051	Soc_P_Sol_vs_Soc_S_PD	Upregulated in Social Primaries and Solitaries			Upregulated in Queens after 12 hours, Upregulated in Queens after 60 hours	Upregulated in reproductive workers																			WW-LW > WL-LL
Caust.v2_005911	histone h1-like	-1.328	4.352	2.5e-06	0.00014	1.6e-07	9.4e-06	Soc_P_Sol_vs_Soc_S_PD	Upregulated in Social Primaries and Solitaries			Upregulated in workers after 6 hours, Upregulated in Queens after 84 hours	Upregulated in reproductive workers
Caust.v2_018634	histone h1-like	-1.313	1.857	8e-06	0.00037	1.1e-05	0.00032	Soc_P_Sol_vs_Soc_S_PD	Upregulated in Social Primaries and Solitaries			Upregulated in workers after 6 hours, Upregulated in Queens after 84 hours	Upregulated in reproductive workers
Caust.v2_003614	carboxylesterase 5a-like	-1.865	1.842	2.9e-08	3.6e-06	6.5e-09	6.1e-07	Soc_P_Sol_vs_Soc_S_PD	Upregulated in Social Primaries and Solitaries				Upregulated in reproductive workers
Caust.v2_006753	ecdysone 20-monooxygese-like	-0.642	4.376	0.00072	0.014	0.00028	0.0048	Soc_P_Sol_vs_Soc_S_PD	Upregulated in Social Primaries and Solitaries				Upregulated in reproductive workers
Caust.v2_005915	histone -like	-1.393	1.103	0.00014	0.0039	3.4e-05	0.00082	Soc_P_Sol_vs_Soc_S_PD	Upregulated in Social Primaries and Solitaries				Upregulated in reproductive workers
Caust.v2_003522	uncharacterized protein loc102285798	-0.99	3.032	9.2e-05	0.0027	2.5e-05	0.00062	Soc_P_Sol_vs_Soc_S_PD	Upregulated in Social Primaries and Solitaries				Upregulated in reproductive workers
Caust.v2_006011		-0.466	4.936	0.0015	0.025	0.00029	0.0048	Soc_P_Sol_vs_Soc_S_PD	Upregulated in Social Primaries and Solitaries			Upregulated in Queen after 6 hours	Upregulated in reproductive workers
Caust.v2_012043		-1.745	-0.044	0.002	0.031	2e-05	0.00051	Soc_P_Sol_vs_Soc_S_PD	Upregulated in Social Primaries and Solitaries				Upregulated in reproductive workers
Caust.v2_017507		-1.257	1.896	0.0023	0.034	0.00038	0.0062	Soc_P_Sol_vs_Soc_S_PD	Upregulated in Social Primaries and Solitaries				Upregulated in reproductive workers
Caust.v2_019906		-1.408	0.925	0.0032	0.044	0.025	0.15	Soc_P_Sol_vs_Soc_S_PD	Upregulated in Social Primaries and Solitaries			Upregulated in workers after 108 hours							Day 3 down-regulated list-cage, QMP < QL -field, QMP < QL and downreg in cage day 3-field	Queen > Sterile Worker				Upregulated in mated queens	Differentially expressed between haplometrotic and pleometrosis queens				DE between castes of P. metricus in brain, DE between castes of P. metricus in brain
Caust.v2_010350		-0.707	5.968	0.0015	0.025	7.1e-05	0.0015	Soc_P_Sol_vs_Soc_S_PD	Upregulated in Social Primaries and Solitaries											Queen > Sterile Worker				Upregulated in mated queens, Down regulated in CO2 treated mated queens
Caust.v2_001489	cysteine sulfinic acid decarboxylase	-1.184	8.687	8.8e-06	0.0004	1.2e-06	4.6e-05	Soc_P_Sol_vs_Soc_S_PD	Upregulated in Social Primaries and Solitaries											Queen > Sterile Worker
Caust.v2_003768	fatty acid binding protein	-0.511	9.434	6.5e-05	0.002	0.00038	0.0061	Soc_P_Sol_vs_Soc_S_PD	Upregulated in Social Primaries and Solitaries											Queen > Sterile Worker, Queen > Reproductive Worker							Genes differentially expressed in the cerebellum of male sticklebacks in response to intrusion of a conspecific male into his territory.
Caust.v2_008466	bone morphogenetic protein 7-like	-1.017	6.593	1.1e-09	3.3e-07	4.3e-12	1.1e-09	Soc_P_Sol_vs_Soc_S_PD	Upregulated in Social Primaries and Solitaries			Upregulated in workers after 60 hours, Upregulated in workers after 108 hours, Upregulated in Queens after 132 hours							Day 2 up-regulated list-Cage, Day 3 up-regulated list-cage, QMP > QL -field, QMP > QL and upreg in cage day 3-field	Queen > Sterile Worker, Queen > Reproductive Worker				Upregulated in mated queens	Differentially expressed between haplometrotic and pleometrosis queens
Caust.v2_009389		-1.112	11.175	1.1e-08	1.7e-06	3.4e-08	2.5e-06	Soc_P_Sol_vs_Soc_S_PD	Upregulated in Social Primaries and Solitaries			Upregulated in workers after 84 hours								Queen > Sterile Worker, Queen > Reproductive Worker				Upregulated in mated queens, Down regulated in CO2 treated mated queens	Differentially expressed between haplometrotic and pleometrosis queens
Caust.v2_002814		-0.61	5.65	0.00016	0.0042	1.8e-05	0.00047	Soc_P_Sol_vs_Soc_S_PD	Upregulated in Social Primaries and Solitaries			Upregulated in Queens after 84 hours							Day 3 down-regulated list-Cage, Day 4 down-regulated list-cage, QR > QL-field	Queen > Sterile Worker, Queen > Reproductive Worker					Differentially expressed between haplometrotic and pleometrosis queens				DE between castes of P. metricus in brain
Caust.v2_002312	transferrin	-1.123	6.712	1.3e-06	7.9e-05	1e-11	2.3e-09	Soc_P_Sol_vs_Soc_S_PD	Upregulated in Social Primaries and Solitaries			Upregulated in workers after 108 hours								Queen > Sterile Worker, Queen > Reproductive Worker					Differentially expressed between haplometrotic and pleometrosis queens				DE between castes of P. metricus in brain, DE between castes of P. metricus in brain
Caust.v2_005272		-0.674	8.92	1e-07	9.5e-06	1.5e-06	5.8e-05	Soc_P_Sol_vs_Soc_S_PD	Upregulated in Social Primaries and Solitaries			Upregulated in workers after 6 hours								Queen > Sterile Worker, Queen > Reproductive Worker					Differentially expressed between haplometrotic and pleometrosis queens				DE between castes of P. metricus in brain, DE between castes of P. metricus in brain
Caust.v2_016606	aprataxin isoform x2	-0.529	7.318	6.4e-05	0.002	1e-05	0.0003	Soc_P_Sol_vs_Soc_S_PD	Upregulated in Social Primaries and Solitaries			Upregulated in workers after 84 hours								Queen > Sterile Worker, Queen > Reproductive Worker					Differentially expressed between haplometrotic and pleometrosis queens
Caust.v2_016156	histidine decarboxylase-like	-0.42	7.334	0.0017	0.028	0.0011	0.014	Soc_P_Sol_vs_Soc_S_PD	Upregulated in Social Primaries and Solitaries										Day 2 up-regulated list-cage	Queen > Sterile Worker, Queen > Reproductive Worker					Differentially expressed between haplometrotic and pleometrosis queens
Caust.v2_013799	proteasome inhibitor pi31 subunit-like	-0.554	6.642	6.5e-05	0.002	4.7e-06	0.00015	Soc_P_Sol_vs_Soc_S_PD	Upregulated in Social Primaries and Solitaries			Upregulated in workers after 132 hours								Queen > Sterile Worker, Queen > Reproductive Worker					Differentially expressed between haplometrotic and pleometrosis queens
Caust.v2_016866	ubiquitin carboxyl-termil hydrolase-like	-0.474	5.565	0.00091	0.017	4.9e-05	0.0011	Soc_P_Sol_vs_Soc_S_PD	Upregulated in Social Primaries and Solitaries			Upregulated in Queens after 60 hours								Queen > Sterile Worker, Queen > Reproductive Worker					Differentially expressed between haplometrotic and pleometrosis queens
Caust.v2_007380	atpase n2b	-0.74	12.16	1.8e-08	2.5e-06	3e-07	1.6e-05	Soc_P_Sol_vs_Soc_S_PD	Upregulated in Social Primaries and Solitaries										Day 4 down-regulated list-cage, QR < QL -field	Queen > Sterile Worker, Queen > Reproductive Worker				Down regulated in mated queens, Down regulated in CO2 treated virgin queens
Caust.v2_009131		-1.094	6.162	0.0014	0.024	5.4e-05	0.0012	Soc_P_Sol_vs_Soc_S_PD	Upregulated in Social Primaries and Solitaries											Queen > Sterile Worker, Queen > Reproductive Worker			Retinue response significantly regulated	Upregulated in CO2 treated virgin queens					DE between ovaries dominant and subordinate co-foundresses queens and dominant and subordinate workers, DE between castes of P. metricus in brain, DE between castes of P. metricus in brain
Caust.v2_000633		-0.419	7.881	0.0012	0.021	0.0014	0.018	Soc_P_Sol_vs_Soc_S_PD	Upregulated in Social Primaries and Solitaries											Queen > Sterile Worker, Queen > Reproductive Worker				Upregulated in mated queens
Caust.v2_018928	vitellogenin	-3.664	3.456	2.1e-05	0.0008	7.4e-11	1.4e-08	Soc_P_Sol_vs_Soc_S_PD	Upregulated in Social Primaries and Solitaries		Nurse High			Colgen	overexpressed in fifth-instar queen or worker larvae	upregulated in nonforager, higher in fed	upregulated in queens			Queen > Sterile Worker, Queen > Reproductive Worker				Upregulated in mated queens, Down regulated in CO2 treated mated queens					DE between castes of P. metricus in brain				autumnmothers_upover_dwarf
Caust.v2_021294	vitellogenin	-2.869	3.654	5.7e-06	0.00028	2.1e-06	7.6e-05	Soc_P_Sol_vs_Soc_S_PD	Upregulated in Social Primaries and Solitaries		Nurse High				overexpressed in fifth-instar queen or worker larvae	upregulated in nonforager, higher in fed	upregulated in queens			Queen > Sterile Worker, Queen > Reproductive Worker				Upregulated in mated queens, Down regulated in CO2 treated mated queens					DE between castes of P. metricus in brain				autumnmothers_upover_dwarf
Caust.v2_013143	sorbitol dehydrogese-like	-0.573	5.745	0.0028	0.04	0.00055	0.0083	Soc_P_Sol_vs_Soc_S_PD	Upregulated in Social Primaries and Solitaries			Upregulated in Queens after 60 hours, Upregulated in queens after 108 hours								Queen > Sterile Worker, Queen > Reproductive Worker				Upregulated in mated queens, Down regulated in CO2 treated mated queens					DE between castes of P. metricus in brain, DE between castes of P. metricus in brain	Test 2 upregulated in primitively eusocial
Caust.v2_008294	chitise-like protein idgf4	-0.573	8.737	1.1e-05	0.00049	4.7e-05	0.0011	Soc_P_Sol_vs_Soc_S_PD	Upregulated in Social Primaries and Solitaries			Upregulated in workers after 108 hours								Queen > Sterile Worker, Queen > Reproductive Worker				Upregulated in mated queens, Down regulated in CO2 treated mated queens
Caust.v2_000491		-1.142	5.589	1.3e-06	7.8e-05	5.7e-08	3.9e-06	Soc_P_Sol_vs_Soc_S_PD	Upregulated in Social Primaries and Solitaries										Day 1 down-regulated list-Cage, Day 3 down-regulated list-cage, QMP > QL -field, QR > QL-field	Queen > Sterile Worker, Queen > Reproductive Worker			Retinue response significantly regulated	Upregulated in mated queens, Down regulated in CO2 treated mated queens
Caust.v2_009438	sorbitol dehydrogese	-0.711	6.958	3.5e-08	4.2e-06	1.4e-06	5.2e-05	Soc_P_Sol_vs_Soc_S_PD	Upregulated in Social Primaries and Solitaries			Upregulated in workers after 36 hours, Upregulated in queens after 108 hours							Day 2 up-regulated list-cage	Queen > Sterile Worker, Queen > Reproductive Worker									DE between castes of P. metricus in brain
Caust.v2_018899		-0.472	4.55	0.0021	0.032	0.0058	0.053	Soc_P_Sol_vs_Soc_S_PD	Upregulated in Social Primaries and Solitaries											Queen > Sterile Worker, Queen > Reproductive Worker									DE between castes of P. metricus in brain
Caust.v2_010706	purine nucleoside phosphorylase-like	-0.777	7.182	1.4e-08	2.1e-06	1.4e-07	8.4e-06	Soc_P_Sol_vs_Soc_S_PD	Upregulated in Social Primaries and Solitaries			Upregulated in Queens after 60 hours							Day 1 up-regulated list-Cage, Day 4 down-regulated list-cage, QR > QL-field	Queen > Sterile Worker, Queen > Reproductive Worker
Caust.v2_015407	selenium-binding protein 1-a isoform x1	-0.626	4.948	4.5e-05	0.0015	7.8e-06	0.00024	Soc_P_Sol_vs_Soc_S_PD	Upregulated in Social Primaries and Solitaries			Upregulated in workers after 60 hours, Upregulated in workers after 84 hours, Upregulated in workers after 108 hours							Day 1 down-regulated list-Cage	Queen > Sterile Worker, Queen > Reproductive Worker
Caust.v2_001821	solute carrier family 23 mePDer 1-like	-1.199	4.797	5.9e-09	1.1e-06	8.4e-08	5.5e-06	Soc_P_Sol_vs_Soc_S_PD	Upregulated in Social Primaries and Solitaries			Upregulated in Queens after 84 hours							Day 3 down-regulated list-cage, QR < QL -field	Queen > Sterile Worker, Queen > Reproductive Worker
Caust.v2_000263	tbc1 domain family mePDer 4-like	-0.416	7.566	0.00078	0.015	0.0024	0.027	Soc_P_Sol_vs_Soc_S_PD	Upregulated in Social Primaries and Solitaries										Day 2 up-regulated list-cage	Queen > Sterile Worker, Queen > Reproductive Worker										Test 2 upregulated in primitively eusocial, BoPDini specific
Caust.v2_010715	uncharacterized protein loc103577110 isoform x1	-1.198	4.136	0.00046	0.0098	2.3e-07	1.3e-05	Soc_P_Sol_vs_Soc_S_PD	Upregulated in Social Primaries and Solitaries			Upregulated in queens after 108 hours							Day 2 up-regulated list-cage	Queen > Sterile Worker, Queen > Reproductive Worker
Caust.v2_012071	venom serine carboxypeptidase-like	-0.836	6.427	3e-06	0.00016	3.6e-09	3.5e-07	Soc_P_Sol_vs_Soc_S_PD	Upregulated in Social Primaries and Solitaries			Upregulated in workers after 60 hours, Upregulated in workers after 108 hours								Queen > Sterile Worker, Queen > Reproductive Worker			Retinue response significantly regulated
Caust.v2_020578	cytochrome b5-like	-0.908	3.42	2.8e-05	0.001	0.00028	0.0046	Soc_P_Sol_vs_Soc_S_PD	Upregulated in Social Primaries and Solitaries			Upregulated in workers after 84 hours, Upregulated in workers after 108 hours								Queen > Sterile Worker, Queen > Reproductive Worker
Caust.v2_000174	dehydrogese reductase sdr family mePDer 11-like	-0.963	3.182	2.2e-06	0.00012	3.6e-06	0.00012	Soc_P_Sol_vs_Soc_S_PD	Upregulated in Social Primaries and Solitaries											Queen > Sterile Worker, Queen > Reproductive Worker			Retinue response significantly regulated
Caust.v2_003655	uncharacterized protein loc100118491 isoform x1	-0.679	7.76	0.0016	0.027	0.00068	0.0098	Soc_P_Sol_vs_Soc_S_PD	Upregulated in Social Primaries and Solitaries											Queen > Sterile Worker, Queen > Reproductive Worker										Test 2 upregulated in primitively eusocial, Meliponini specific
Caust.v2_007648	facilitated trehalose transporter tret1-like	-0.386	8.091	0.0021	0.032	0.0075	0.064	Soc_P_Sol_vs_Soc_S_PD	Upregulated in Social Primaries and Solitaries											Queen > Sterile Worker, Queen > Reproductive Worker
Caust.v2_001678	hemicentin-1-like	-0.38	8.435	0.0035	0.048	0.006	0.054	Soc_P_Sol_vs_Soc_S_PD	Upregulated in Social Primaries and Solitaries											Queen > Sterile Worker, Queen > Reproductive Worker
Caust.v2_004671	long wavelength sensitive opsin 1	-0.885	12.113	1.3e-08	2.1e-06	1.6e-08	1.3e-06	Soc_P_Sol_vs_Soc_S_PD	Upregulated in Social Primaries and Solitaries											Queen > Sterile Worker, Queen > Reproductive Worker
Caust.v2_004962	syptic glycoprotein sc2	-0.385	7.26	0.0021	0.032	0.008	0.068	Soc_P_Sol_vs_Soc_S_PD	Upregulated in Social Primaries and Solitaries											Queen > Sterile Worker, Queen > Reproductive Worker
Caust.v2_016663		-0.551	10.261	2.8e-05	0.001	0.00047	0.0073	Soc_P_Sol_vs_Soc_S_PD	Upregulated in Social Primaries and Solitaries											Queen > Sterile Worker, Queen > Reproductive Worker
Caust.v2_003790	solute carrier family 41 mePDer 2-like	-0.626	5.084	0.0019	0.031	0.002	0.023	Soc_P_Sol_vs_Soc_S_PD	Upregulated in Social Primaries and Solitaries			Upregulated in workers after 6 hours								Queen > Sterile Worker, Queen > Reproductive WorkerReproductive Worker > Sterile Worker									DE between castes of P. metricus in brain			WW-LW > WL-LL
Caust.v2_001390	uncharacterized protein loc100122199	-0.942	9.012	3.7e-05	0.0013	5.2e-05	0.0012	Soc_P_Sol_vs_Soc_S_PD	Upregulated in Social Primaries and Solitaries										Day 2 up-regulated list-cage, QMP > QL -field	Queen > Sterile Worker, Queen > Reproductive WorkerReproductive Worker > Sterile Worker									DE between castes of P. metricus in brain, DE between castes of P. metricus in brain				dwarf_daughters
Caust.v2_009480		-0.988	6.115	0.0014	0.024	9.1e-05	0.0018	Soc_P_Sol_vs_Soc_S_PD	Upregulated in Social Primaries and Solitaries											Queen > Sterile Worker, Queen > Reproductive WorkerReproductive Worker > Sterile Worker													springsummer
Caust.v2_006987	1-phosphatidylinositol- -bisphosphate phosphodiesterase-like	-1.032	9.038	2e-09	5.2e-07	3.7e-10	5.5e-08	Soc_P_Sol_vs_Soc_S_PD	Upregulated in Social Primaries and Solitaries											Queen > Sterile WorkerReproductive Worker > Sterile Worker
Caust.v2_003060	inositol polyphosphate 1-phosphatase	-0.89	9.061	0.00013	0.0037	7.3e-06	0.00022	Soc_P_Sol_vs_Soc_S_PD	Upregulated in Social Primaries and Solitaries										Day 2 up-regulated list-cage	Reproductive Worker > Queen			Retinue response significantly regulated		Differentially expressed between haplometrotic and pleometrosis queens
Caust.v2_018495	sodium-independent sulfate anion transporter	-0.939	5.725	8.3e-05	0.0025	1.5e-05	0.0004	Soc_P_Sol_vs_Soc_S_PD	Upregulated in Social Primaries and Solitaries											Reproductive Worker > Queen					Differentially expressed between haplometrotic and pleometrosis queens
Caust.v2_016570		-0.542	4.33	0.00063	0.013	0.0015	0.018	Soc_P_Sol_vs_Soc_S_PD	Upregulated in Social Primaries and Solitaries											Reproductive Worker > Queen					Differentially expressed between haplometrotic and pleometrosis queens
Caust.v2_004461	menin	-0.39	6.276	0.0034	0.046	0.00025	0.0044	Soc_P_Sol_vs_Soc_S_PD	Upregulated in Social Primaries and Solitaries										Day 2 down-regulated list-cage	Reproductive Worker > Queen
Caust.v2_013514		-0.524	4.651	0.00074	0.014	0.00025	0.0043	Soc_P_Sol_vs_Soc_S_PD	Upregulated in Social Primaries and Solitaries			Upregulated in workers after 36 hours							Day 1 down-regulated list-Cage, Day 2 up-regulated list-Cage, Day 4 up-regulated list-cage, QR > QL-field	Reproductive Worker > Queen
Caust.v2_001477	aliphatic nitrilase	-0.99	7.955	0.0034	0.046	0.00065	0.0095	Soc_P_Sol_vs_Soc_S_PD	Upregulated in Social Primaries and Solitaries					Colgen					Day 1 down-regulated list-Cage	Sterile worker > Queen				Upregulated in mated queens	Differentially expressed between haplometrotic and pleometrosis queens
Caust.v2_013980	low quality protein: jnk-interacting protein 3-like	-0.58	7.319	6.7e-06	0.00032	4.8e-06	0.00016	Soc_P_Sol_vs_Soc_S_PD	Upregulated in Social Primaries and Solitaries											Sterile worker > Queen										Test 1 upregulated in noneusocial, Test 2 upregulated in noneusocial
Caust.v2_007503	lola protein isoform o	-0.543	5.117	0.00036	0.008	4.5e-05	0.001	Soc_P_Sol_vs_Soc_S_PD	Upregulated in Social Primaries and Solitaries										Day 3 down-regulated list-cage, QMP < QL -field, QR > QL-field, QMP < QL and downreg in cage day 3-field	Sterile worker > Queen, Reproductive Worker > Queen					Differentially expressed between haplometrotic and pleometrosis queens				DE between castes of P. metricus in brain
Caust.v2_015134	mycosubtilin synthase subunit c-like	-0.685	10.436	2.1e-05	0.0008	1.7e-05	0.00044	Soc_P_Sol_vs_Soc_S_PD	Upregulated in Social Primaries and Solitaries										Day 2 down-regulated list-cage	Sterile worker > Queen, Reproductive Worker > Queen				Down regulated in mated queens, Down regulated in CO2 treated virgin queens						Test 1 upregulated in eusocial, Apini specific
Caust.v2_015138	uncharacterized protein loc102674430	-0.845	5.745	0.00015	0.0039	7.2e-07	3.1e-05	Soc_P_Sol_vs_Soc_S_PD	Upregulated in Social Primaries and Solitaries										Day 2 down-regulated list-cage	Sterile worker > Queen, Reproductive Worker > Queen				Down regulated in mated queens, Down regulated in CO2 treated virgin queens						Test 1 upregulated in eusocial, Apini specific
Caust.v2_018569		-1.307	5.108	0.00081	0.016	4.7e-06	0.00016	Soc_P_Sol_vs_Soc_S_PD	Upregulated in Social Primaries and Solitaries											Sterile worker > Queen, Reproductive Worker > Queen				Upregulated in CO2 treated mated queens
Caust.v2_015492	uncharacterized protein loc100880924	-0.765	8.431	1.2e-06	7.5e-05	5.2e-07	2.5e-05	Soc_P_Sol_vs_Soc_S_PD	Upregulated in Social Primaries and Solitaries										Day 3 down-regulated list-cage, QMP < QL -field, QR < QL -field, QMP < QL and downreg in cage day 3-field	Sterile worker > Queen, Reproductive Worker > Queen									DE between castes of P. metricus in brain
Caust.v2_010321	cysteine mitochondrial-like	-0.404	7.664	0.002	0.031	0.00061	0.009	Soc_P_Sol_vs_Soc_S_PD	Upregulated in Social Primaries and Solitaries										Day 1 down-regulated list-Cage	Sterile worker > Queen, Reproductive Worker > Queen										Apini specific
Caust.v2_011640	mitochondrial import inner mePDrane translocase subunit tim50-c-like	-1.486	1.287	7.7e-05	0.0024	0.0024	0.027	Soc_P_Sol_vs_Soc_S_PD	Upregulated in Social Primaries and Solitaries										Day 3 down-regulated list-cage	Sterile worker > Queen, Reproductive Worker > Queen										Test 1 upregulated in noneusocial, Test 2 upregulated in noneusocial
Caust.v2_005856	period alpha	-0.489	8.393	9.1e-05	0.0027	0.00013	0.0024	Soc_P_Sol_vs_Soc_S_PD	Upregulated in Social Primaries and Solitaries		Differentially expressed in fat bodies after usp RNAi, Genes differentially expressed in response to juvenile hormone analog treatment								Day 2 down-regulated list-Cage, Day 3 down-regulated list-cage, QR > QL-field	Sterile worker > Queen, Reproductive Worker > Queen
Caust.v2_005857		-0.643	4.582	0.00099	0.018	0.00024	0.0042	Soc_P_Sol_vs_Soc_S_PD	Upregulated in Social Primaries and Solitaries		Differentially expressed in fat bodies after usp RNAi, Genes differentially expressed in response to juvenile hormone analog treatment								Day 2 down-regulated list-Cage, Day 3 down-regulated list-cage, QR > QL-field	Sterile worker > Queen, Reproductive Worker > Queen
Caust.v2_017407	homeobox protein pknox2-like	-0.776	5.568	4.9e-08	5.6e-06	1.8e-09	2e-07	Soc_P_Sol_vs_Soc_S_PD	Upregulated in Social Primaries and Solitaries											Sterile worker > Queen, Reproductive Worker > Queen
Caust.v2_012522	protein disulfide-isomerase a6	-0.42	6.452	0.0014	0.024	0.00044	0.0069	Soc_P_Sol_vs_Soc_S_PD	Upregulated in Social Primaries and Solitaries			Upregulated in Queen after 6 hours, Upregulated in workers after 60 hours, Upregulated in workers after 84 hours							Day 2 up-regulated list-cage				Retinue response significantly regulated		Differentially expressed between haplometrotic and pleometrosis queens		Genes differentially expressed in the cerebellum of male sticklebacks in response to intrusion of a conspecific male into his territory.
Caust.v2_002108	4-hydroxyphenylpyruvate dioxygese	-3.812	5.837	6.3e-08	6.8e-06	3.2e-21	1.4e-17	Soc_P_Sol_vs_Soc_S_PD	Upregulated in Social Primaries and Solitaries		Forager High	Upregulated in workers after 60 hours												Upregulated in mated queens, Down regulated in CO2 treated mated queens			Genes differentially expressed in the diencephalon of male sticklebacks in response to intrusion of a conspecific male into his territory
Caust.v2_002665	juvenile hormone epoxide hydrolase 1-like	-0.6	8.799	0.00035	0.0079	0.00035	0.0057	Soc_P_Sol_vs_Soc_S_PD	Upregulated in Social Primaries and Solitaries														Retinue response significantly regulated				Genes differentially expressed in the diencephalon of male sticklebacks in response to intrusion of a conspecific male into his territory		DE between castes of P. metricus in brain
Caust.v2_002712	laccase isoform e	-1.089	9.981	0.0028	0.04	0.00061	0.009	Soc_P_Sol_vs_Soc_S_PD	Upregulated in Social Primaries and Solitaries																		Genes differentially expressed in the diencephalon of male sticklebacks in response to intrusion of a conspecific male into his territory
Caust.v2_008585		-1.053	8.96	0.0029	0.041	0.00052	0.0079	Soc_P_Sol_vs_Soc_S_PD	Upregulated in Social Primaries and Solitaries														Retinue response significantly regulated	Down regulated in mated queens	Differentially expressed between haplometrotic and pleometrosis queens
Caust.v2_018511	alpha-glucosidase	-1.97	2.965	0.0036	0.048	0.00015	0.0029	Soc_P_Sol_vs_Soc_S_PD	Upregulated in Social Primaries and Solitaries			Upregulated in Queens after 84 hours		Colgen									Retinue response significantly regulated	Down regulated in mated queens, Down regulated in CO2 treated virgin queens	Differentially expressed between haplometrotic and pleometrosis queens								dwarf_daughters, springsummer
Caust.v2_005332	maltase 1-like	-1.773	5.668	0.0003	0.0069	3.4e-05	0.00081	Soc_P_Sol_vs_Soc_S_PD	Upregulated in Social Primaries and Solitaries			Upregulated in Queens after 84 hours		Colgen									Retinue response significantly regulated	Down regulated in mated queens, Down regulated in CO2 treated virgin queens	Differentially expressed between haplometrotic and pleometrosis queens								dwarf_daughters, springsummer
Caust.v2_009854	scavenger receptor class b mePDer 1	-1.329	8.153	6.6e-08	7e-06	8.1e-08	5.4e-06	Soc_P_Sol_vs_Soc_S_PD	Upregulated in Social Primaries and Solitaries															Upregulated in mated queens	Differentially expressed between haplometrotic and pleometrosis queens
Caust.v2_005680	transcription factor gata-4	-0.423	5.529	0.0028	0.04	0.00069	0.01	Soc_P_Sol_vs_Soc_S_PD	Upregulated in Social Primaries and Solitaries															Upregulated in mated queens	Differentially expressed between haplometrotic and pleometrosis queens
Caust.v2_011710		-0.946	3.985	3.5e-06	0.00018	1.1e-05	0.00032	Soc_P_Sol_vs_Soc_S_PD	Upregulated in Social Primaries and Solitaries			Upregulated in workers after 6 hours												Upregulated in mated queens	Differentially expressed between haplometrotic and pleometrosis queens
Caust.v2_020059		-0.454	5.588	0.0016	0.027	0.00011	0.0022	Soc_P_Sol_vs_Soc_S_PD	Upregulated in Social Primaries and Solitaries			Upregulated in workers after 84 hours												Upregulated in mated queens	Differentially expressed between haplometrotic and pleometrosis queens
Caust.v2_010636	fatty acyl- reductase cg5065	-0.678	8.448	2.8e-05	0.001	5.6e-05	0.0012	Soc_P_Sol_vs_Soc_S_PD	Upregulated in Social Primaries and Solitaries		Nurse High	Upregulated in Queens after 84 hours												Upregulated in mated queens, Down regulated in CO2 treated mated queens	Differentially expressed between haplometrotic and pleometrosis queens
Caust.v2_015808	trehalase	-0.63	6.858	0.0019	0.031	0.00012	0.0023	Soc_P_Sol_vs_Soc_S_PD	Upregulated in Social Primaries and Solitaries			Upregulated in workers after 12 hours												Upregulated in mated queens, Down regulated in CO2 treated mated queens	Differentially expressed between haplometrotic and pleometrosis queens
Caust.v2_006344		-0.814	8.579	0.0016	0.027	0.0007	0.01	Soc_P_Sol_vs_Soc_S_PD	Upregulated in Social Primaries and Solitaries		Differentially expressed in fat bodies after usp RNAi, Genes differentially expressed in response to juvenile hormone analog treatment	Upregulated in workers after 6 hours												Upregulated in mated queens, Down regulated in CO2 treated mated queens	Differentially expressed between haplometrotic and pleometrosis queens
Caust.v2_003807	lipase 3-like	-1.019	5.524	1.3e-07	1.2e-05	1.2e-10	2.1e-08	Soc_P_Sol_vs_Soc_S_PD	Upregulated in Social Primaries and Solitaries															Upregulated in mated queens, Down regulated in CO2 treated mated queens	Differentially expressed between haplometrotic and pleometrosis queens
Caust.v2_003316	venom acid phosphatase acph-1-like	-1.497	5.331	0.0038	0.05	4.4e-06	0.00015	Soc_P_Sol_vs_Soc_S_PD	Upregulated in Social Primaries and Solitaries															Upregulated in mated queens, Down regulated in CO2 treated mated queens	Differentially expressed between haplometrotic and pleometrosis queens
Caust.v2_016861		-1.208	5.701	0.0011	0.02	2.8e-06	0.0001	Soc_P_Sol_vs_Soc_S_PD	Upregulated in Social Primaries and Solitaries			Upregulated in workers after 6 hours, Upregulated in workers after 12 hours												Upregulated in mated queens, Down regulated in CO2 treated mated queens	Differentially expressed between haplometrotic and pleometrosis queens
Caust.v2_000843	udp-glucuronosyltransferase 1-9	-0.394	8.443	0.0022	0.033	0.0086	0.072	Soc_P_Sol_vs_Soc_S_PD	Upregulated in Social Primaries and Solitaries			Upregulated in workers after 6 hours, Upregulated in Queens after 12 hours, Upregulated in Queens after 84 hours													Differentially expressed between haplometrotic and pleometrosis queens				DE between castes of P. metricus in brain
Caust.v2_011392	syptosomal-associated protein 25 isoform x1	-0.433	11.056	0.0005	0.011	0.0009	0.012	Soc_P_Sol_vs_Soc_S_PD	Upregulated in Social Primaries and Solitaries																Differentially expressed between haplometrotic and pleometrosis queens							WL-LW > WW-LL,WW > LL
Caust.v2_011870	bifunctiol purine biosynthesis protein purh	-0.761	5.626	4.8e-06	0.00024	1.7e-06	6.4e-05	Soc_P_Sol_vs_Soc_S_PD	Upregulated in Social Primaries and Solitaries			Upregulated in Queens after 12 hours											Retinue response significantly regulated		Differentially expressed between haplometrotic and pleometrosis queens
Caust.v2_007646	facilitated trehalose transporter tret1-like	-0.815	4.758	3.1e-06	0.00016	6.8e-06	0.00021	Soc_P_Sol_vs_Soc_S_PD	Upregulated in Social Primaries and Solitaries		Differentially expressed in fat bodies after usp RNAi												Retinue response significantly regulated		Differentially expressed between haplometrotic and pleometrosis queens
Caust.v2_003394	pancreatic lipase-related protein 1	-0.671	5.589	1.2e-06	7.7e-05	2.2e-07	1.2e-05	Soc_P_Sol_vs_Soc_S_PD	Upregulated in Social Primaries and Solitaries										Day 3 down-regulated list-cage				Retinue response significantly regulated		Differentially expressed between haplometrotic and pleometrosis queens
Caust.v2_004404	probable phosphoserine aminotransferase-like	-0.591	8.239	8.1e-06	0.00037	5.8e-05	0.0013	Soc_P_Sol_vs_Soc_S_PD	Upregulated in Social Primaries and Solitaries			Upregulated in Queens after 132 hours													Differentially expressed between haplometrotic and pleometrosis queens					Meliponini specific
Caust.v2_006013	ribonucleoside-diphosphate reductase small chain	-0.547	6.002	9.4e-05	0.0028	3.6e-05	0.00085	Soc_P_Sol_vs_Soc_S_PD	Upregulated in Social Primaries and Solitaries			Upregulated in Queen after 6 hours											Retinue response significantly regulated		Differentially expressed between haplometrotic and pleometrosis queens
Caust.v2_016315	1-acylglycerophosphocholine o-acyltransferase 1-like	-0.623	3.329	0.00077	0.015	0.00095	0.013	Soc_P_Sol_vs_Soc_S_PD	Upregulated in Social Primaries and Solitaries										Day 2 up-regulated list-Cage, Day 3 up-regulated list-cage						Differentially expressed between haplometrotic and pleometrosis queens
Caust.v2_005063	1-acylglycerophosphocholine o-acyltransferase 1-like	-0.445	8.226	0.00076	0.015	0.00069	0.0099	Soc_P_Sol_vs_Soc_S_PD	Upregulated in Social Primaries and Solitaries										Day 2 up-regulated list-Cage, Day 3 up-regulated list-cage						Differentially expressed between haplometrotic and pleometrosis queens
Caust.v2_000690	elongation of very long chain fatty acids protein 1-like	-1.239	5.303	0.0037	0.049	0.0012	0.015	Soc_P_Sol_vs_Soc_S_PD	Upregulated in Social Primaries and Solitaries		Nurse High														Differentially expressed between haplometrotic and pleometrosis queens
Caust.v2_003369	elongation of very long chain fatty acids protein aael008004-like	-1.319	8.415	0.00062	0.013	6.3e-08	4.2e-06	Soc_P_Sol_vs_Soc_S_PD	Upregulated in Social Primaries and Solitaries			Upregulated in workers after 84 hours													Differentially expressed between haplometrotic and pleometrosis queens
Caust.v2_012414	facilitated trehalose transporter tret1-like	-1.626	8.014	1.4e-07	1.2e-05	3e-09	3.1e-07	Soc_P_Sol_vs_Soc_S_PD	Upregulated in Social Primaries and Solitaries		Differentially expressed in fat bodies after usp RNAi, Genes differentially expressed in response to juvenile hormone analog treatment														Differentially expressed between haplometrotic and pleometrosis queens
Caust.v2_009506	growth arrest-specific protein 2-like	-0.599	6.937	0.00012	0.0033	3.9e-05	0.00091	Soc_P_Sol_vs_Soc_S_PD	Upregulated in Social Primaries and Solitaries		Forager High														Differentially expressed between haplometrotic and pleometrosis queens
Caust.v2_014779	pancreatic lipase-related protein 2-like	-1.108	8.144	0.0021	0.032	4.1e-06	0.00014	Soc_P_Sol_vs_Soc_S_PD	Upregulated in Social Primaries and Solitaries			Upregulated in workers after 84 hours													Differentially expressed between haplometrotic and pleometrosis queens
Caust.v2_000062	regucalcin-like	-0.59	7.179	4.5e-06	0.00023	1.7e-05	0.00045	Soc_P_Sol_vs_Soc_S_PD	Upregulated in Social Primaries and Solitaries			Upregulated in queens after 108 hours, Upregulated in Queens after 132 hours													Differentially expressed between haplometrotic and pleometrosis queens
Caust.v2_018142	sodium- and chloride-dependent glycine transporter 2-like	-1.707	1.446	0.00026	0.0063	2.2e-05	0.00057	Soc_P_Sol_vs_Soc_S_PD	Upregulated in Social Primaries and Solitaries			Upregulated in Queens after 84 hours													Differentially expressed between haplometrotic and pleometrosis queens
Caust.v2_010384	twinkle mitochondrial	-0.736	3.937	1.3e-05	0.00056	2.1e-05	0.00054	Soc_P_Sol_vs_Soc_S_PD	Upregulated in Social Primaries and Solitaries																Differentially expressed between haplometrotic and pleometrosis queens					Test 1 upregulated in eusocial
Caust.v2_005119	ubiquitin carboxyl-termil hydrolase 35-like	-0.47	6.337	0.0007	0.014	9.8e-05	0.002	Soc_P_Sol_vs_Soc_S_PD	Upregulated in Social Primaries and Solitaries														Retinue response significantly regulated		Differentially expressed between haplometrotic and pleometrosis queens
Caust.v2_008596	aquaporin aqpcic-like	-0.696	3.144	0.001	0.018	0.005	0.047	Soc_P_Sol_vs_Soc_S_PD	Upregulated in Social Primaries and Solitaries																Differentially expressed between haplometrotic and pleometrosis queens
Caust.v2_013731	ferric-chelate reductase 1 homolog	-0.551	7.184	6.4e-05	0.002	7.3e-05	0.0015	Soc_P_Sol_vs_Soc_S_PD	Upregulated in Social Primaries and Solitaries																Differentially expressed between haplometrotic and pleometrosis queens
Caust.v2_015897	la-related protein 6	-0.805	7.555	2.3e-09	5.6e-07	1.9e-07	1.1e-05	Soc_P_Sol_vs_Soc_S_PD	Upregulated in Social Primaries and Solitaries																Differentially expressed between haplometrotic and pleometrosis queens
Caust.v2_003656	lim domain kise 1-like isoform 1	-0.428	7.473	0.00069	0.014	0.0011	0.015	Soc_P_Sol_vs_Soc_S_PD	Upregulated in Social Primaries and Solitaries																Differentially expressed between haplometrotic and pleometrosis queens
Caust.v2_001365	low affinity cationic amino acid transporter 2-like	-0.58	4.258	0.00071	0.014	0.00078	0.011	Soc_P_Sol_vs_Soc_S_PD	Upregulated in Social Primaries and Solitaries																Differentially expressed between haplometrotic and pleometrosis queens
Caust.v2_015042	mitotic spindle assePDly checkpoint protein mad1	-0.489	4.817	0.0016	0.027	0.00073	0.01	Soc_P_Sol_vs_Soc_S_PD	Upregulated in Social Primaries and Solitaries																Differentially expressed between haplometrotic and pleometrosis queens
Caust.v2_007682	neuroendocrine convertase 2	-0.646	9.925	5e-07	3.7e-05	6.2e-07	2.8e-05	Soc_P_Sol_vs_Soc_S_PD	Upregulated in Social Primaries and Solitaries																Differentially expressed between haplometrotic and pleometrosis queens
Caust.v2_009922	peptidyl-prolyl cis-trans isomerase e	-0.46	5.399	0.0015	0.026	0.00028	0.0048	Soc_P_Sol_vs_Soc_S_PD	Upregulated in Social Primaries and Solitaries																Differentially expressed between haplometrotic and pleometrosis queens
Caust.v2_019660	probable g-protein coupled receptor 52	-0.59	5.933	1.8e-05	0.00072	9.6e-07	3.9e-05	Soc_P_Sol_vs_Soc_S_PD	Upregulated in Social Primaries and Solitaries																Differentially expressed between haplometrotic and pleometrosis queens
Caust.v2_016560	protein tyrosine phosphatase 1	-0.427	5.586	0.0031	0.043	7.9e-05	0.0016	Soc_P_Sol_vs_Soc_S_PD	Upregulated in Social Primaries and Solitaries																Differentially expressed between haplometrotic and pleometrosis queens
Caust.v2_009471	r-binding protein musashi-like protein rbp6	-0.854	4.871	2.2e-08	2.9e-06	3.2e-08	2.4e-06	Soc_P_Sol_vs_Soc_S_PD	Upregulated in Social Primaries and Solitaries																Differentially expressed between haplometrotic and pleometrosis queens
Caust.v2_017742	sodium- and chloride-dependent gaba transporter 1-like	-0.985	3.434	0.00015	0.004	4.2e-05	0.00097	Soc_P_Sol_vs_Soc_S_PD	Upregulated in Social Primaries and Solitaries																Differentially expressed between haplometrotic and pleometrosis queens
Caust.v2_001671	sodium-dependent multivitamin transporter	-0.504	6.408	0.00014	0.0037	0.00011	0.0022	Soc_P_Sol_vs_Soc_S_PD	Upregulated in Social Primaries and Solitaries																Differentially expressed between haplometrotic and pleometrosis queens
Caust.v2_003263	trypsin-1- partial	-0.964	2.78	0.0015	0.026	0.00023	0.004	Soc_P_Sol_vs_Soc_S_PD	Upregulated in Social Primaries and Solitaries																Differentially expressed between haplometrotic and pleometrosis queens
Caust.v2_002124	tyramine beta-hydroxylase	-0.499	4.263	0.0013	0.022	0.0025	0.027	Soc_P_Sol_vs_Soc_S_PD	Upregulated in Social Primaries and Solitaries																Differentially expressed between haplometrotic and pleometrosis queens
Caust.v2_020204		-2.928	1.822	2.2e-13	2.6e-10	3.3e-10	5.1e-08	Soc_P_Sol_vs_Soc_S_PD	Upregulated in Social Primaries and Solitaries																Differentially expressed between haplometrotic and pleometrosis queens					Test 1 upregulated in noneusocial, Test 2 upregulated in noneusocial
Caust.v2_019590		-0.501	7.481	0.00028	0.0065	0.0003	0.0049	Soc_P_Sol_vs_Soc_S_PD	Upregulated in Social Primaries and Solitaries														Retinue response significantly regulated		Differentially expressed between haplometrotic and pleometrosis queens
Caust.v2_006898		-2.185	-0.521	0.0028	0.04	0.00022	0.0038	Soc_P_Sol_vs_Soc_S_PD	Upregulated in Social Primaries and Solitaries																Differentially expressed between haplometrotic and pleometrosis queens
Caust.v2_012673		-1.14	3.267	5.7e-09	1.1e-06	4.5e-07	2.2e-05	Soc_P_Sol_vs_Soc_S_PD	Upregulated in Social Primaries and Solitaries																Differentially expressed between haplometrotic and pleometrosis queens
Caust.v2_016784		-0.975	8.83	3.9e-09	8.3e-07	1.2e-09	1.5e-07	Soc_P_Sol_vs_Soc_S_PD	Upregulated in Social Primaries and Solitaries																Differentially expressed between haplometrotic and pleometrosis queens
Caust.v2_012675		-0.966	2.057	0.0005	0.01	0.00045	0.007	Soc_P_Sol_vs_Soc_S_PD	Upregulated in Social Primaries and Solitaries																Differentially expressed between haplometrotic and pleometrosis queens
Caust.v2_001345		-0.907	8.745	1.2e-10	5.2e-08	4.1e-10	6e-08	Soc_P_Sol_vs_Soc_S_PD	Upregulated in Social Primaries and Solitaries																Differentially expressed between haplometrotic and pleometrosis queens
Caust.v2_017968		-0.858	7.439	0.002	0.031	8e-06	0.00024	Soc_P_Sol_vs_Soc_S_PD	Upregulated in Social Primaries and Solitaries																Differentially expressed between haplometrotic and pleometrosis queens
Caust.v2_006564		-0.847	3.564	0.0002	0.005	0.00017	0.0031	Soc_P_Sol_vs_Soc_S_PD	Upregulated in Social Primaries and Solitaries																Differentially expressed between haplometrotic and pleometrosis queens
Caust.v2_010442		-0.719	5.613	1.8e-07	1.5e-05	1.3e-07	8e-06	Soc_P_Sol_vs_Soc_S_PD	Upregulated in Social Primaries and Solitaries																Differentially expressed between haplometrotic and pleometrosis queens
Caust.v2_002569		-0.676	4.874	9.1e-06	0.00041	2e-05	0.00052	Soc_P_Sol_vs_Soc_S_PD	Upregulated in Social Primaries and Solitaries																Differentially expressed between haplometrotic and pleometrosis queens
Caust.v2_004358		-0.459	7.387	0.0005	0.011	0.00066	0.0096	Soc_P_Sol_vs_Soc_S_PD	Upregulated in Social Primaries and Solitaries																Differentially expressed between haplometrotic and pleometrosis queens
Caust.v2_012878		-0.388	10.946	0.002	0.031	0.0088	0.073	Soc_P_Sol_vs_Soc_S_PD	Upregulated in Social Primaries and Solitaries																Differentially expressed between haplometrotic and pleometrosis queens
Caust.v2_020426		-1.464	5.144	0.0011	0.02	4.3e-07	2.1e-05	Soc_P_Sol_vs_Soc_S_PD	Upregulated in Social Primaries and Solitaries			Upregulated in Queens after 84 hours												Down regulated in CO2 treated mated queens								WW > LL
Caust.v2_017122		-1.037	4.574	1e-06	6.6e-05	3.1e-06	0.00011	Soc_P_Sol_vs_Soc_S_PD	Upregulated in Social Primaries and Solitaries		Nurse High	Upregulated in workers after 6 hours, Upregulated in workers after 60 hours												Down regulated in CO2 treated mated queens
Caust.v2_017123		-1.015	7.843	2.2e-06	0.00012	5.7e-07	2.6e-05	Soc_P_Sol_vs_Soc_S_PD	Upregulated in Social Primaries and Solitaries		Nurse High	Upregulated in workers after 6 hours, Upregulated in workers after 60 hours												Down regulated in CO2 treated mated queens
Caust.v2_010530	neither ictivation nor afterpotential protein c isoform x1	-0.423	9.298	0.0018	0.029	0.0021	0.024	Soc_P_Sol_vs_Soc_S_PD	Upregulated in Social Primaries and Solitaries														Retinue response significantly regulated	Down regulated in CO2 treated virgin queens
Caust.v2_012822	pheromone biosynthesis activating neuropeptide	-0.803	3.756	8.5e-06	0.00039	2.1e-05	0.00053	Soc_P_Sol_vs_Soc_S_PD	Upregulated in Social Primaries and Solitaries														Retinue response significantly regulated	Down regulated in mated queens
Caust.v2_003449	chitise isoform a	-2.63	1.186	0.0022	0.033	1.2e-06	4.5e-05	Soc_P_Sol_vs_Soc_S_PD	Upregulated in Social Primaries and Solitaries			Upregulated in workers after 6 hours, Upregulated in Queens after 12 hours, Upregulated in Queens after 84 hours												Down regulated in mated queens, Upregulated in CO2 treated mated queens
Caust.v2_006713		-0.862	5.45	9.6e-06	0.00043	8.2e-07	3.5e-05	Soc_P_Sol_vs_Soc_S_PD	Upregulated in Social Primaries and Solitaries			Upregulated in Queen after 6 hours, Upregulated in Queens after 17 hours, Upregulated in workers after 60 hours												Upregulated in CO2 treated mated queens
Caust.v2_018136		-2.368	5.976	1.9e-06	0.00011	9.2e-06	0.00027	Soc_P_Sol_vs_Soc_S_PD	Upregulated in Social Primaries and Solitaries			Upregulated in workers after 60 hours, Upregulated in workers after 84 hours, Upregulated in Queens after 132 hours											Retinue response significantly regulated	Upregulated in mated queens					DE between ovaries dominant and subordinate co-foundresses queens and dominant and subordinate workers, DE between castes of P. metricus in brain, DE between castes of P. metricus in brain
Caust.v2_009282		-2.332	2.076	1.1e-06	6.7e-05	3.7e-10	5.5e-08	Soc_P_Sol_vs_Soc_S_PD	Upregulated in Social Primaries and Solitaries			Upregulated in workers after 60 hours, Upregulated in workers after 84 hours, Upregulated in Queens after 132 hours											Retinue response significantly regulated	Upregulated in mated queens					DE between ovaries dominant and subordinate co-foundresses queens and dominant and subordinate workers, DE between castes of P. metricus in brain, DE between castes of P. metricus in brain
Caust.v2_015139		-2.163	7.108	0.00025	0.0059	0.00033	0.0054	Soc_P_Sol_vs_Soc_S_PD	Upregulated in Social Primaries and Solitaries			Upregulated in workers after 60 hours, Upregulated in workers after 84 hours, Upregulated in Queens after 132 hours											Retinue response significantly regulated	Upregulated in mated queens					DE between ovaries dominant and subordinate co-foundresses queens and dominant and subordinate workers, DE between castes of P. metricus in brain, DE between castes of P. metricus in brain
Caust.v2_005765		-0.561	7.48	2.1e-05	0.00081	2.6e-05	0.00064	Soc_P_Sol_vs_Soc_S_PD	Upregulated in Social Primaries and Solitaries										Day 1 up-regulated list-cage					Upregulated in mated queens								WL-LW > WW-LL
Caust.v2_003434	hydroxyacid oxidase 1-like	-0.733	4.367	4e-06	0.0002	3.5e-06	0.00012	Soc_P_Sol_vs_Soc_S_PD	Upregulated in Social Primaries and Solitaries			Upregulated in workers after 6 hours, Upregulated in Queens after 12 hours												Upregulated in mated queens
Caust.v2_013984	ankyrin repeat and socs box protein 16-like isoform x1	-0.894	5.025	2.5e-09	5.9e-07	6.8e-10	9.3e-08	Soc_P_Sol_vs_Soc_S_PD	Upregulated in Social Primaries and Solitaries															Upregulated in mated queens
Caust.v2_008005		-0.824	3.94	0.0028	0.04	0.00081	0.011	Soc_P_Sol_vs_Soc_S_PD	Upregulated in Social Primaries and Solitaries			Upregulated in workers after 108 hours												Upregulated in mated queens
Caust.v2_008748	esterase fe4	-0.817	6.556	0.0015	0.026	9.7e-05	0.0019	Soc_P_Sol_vs_Soc_S_PD	Upregulated in Social Primaries and Solitaries			Upregulated in workers after 60 hours, Upregulated in workers after 84 hours, Upregulated in workers after 108 hours												Upregulated in mated queens, Down regulated in CO2 treated mated queens					DE between castes of P. metricus in brain
Caust.v2_014263	acyl- delta desaturase-like	-1.426	6.651	8e-05	0.0024	3.2e-08	2.4e-06	Soc_P_Sol_vs_Soc_S_PD	Upregulated in Social Primaries and Solitaries			Upregulated in Queens after 12 hours, Upregulated in Queens after 60 hours												Upregulated in mated queens, Down regulated in CO2 treated mated queens
Caust.v2_020577	acyl- delta desaturase-like	-1.218	9.403	0.00016	0.0043	2.2e-06	7.9e-05	Soc_P_Sol_vs_Soc_S_PD	Upregulated in Social Primaries and Solitaries			Upregulated in Queens after 12 hours, Upregulated in Queens after 60 hours												Upregulated in mated queens, Down regulated in CO2 treated mated queens
Caust.v2_004804	mitochondrial enolase superfamily mePDer 1-like	-0.7	2.508	0.0023	0.035	0.0013	0.016	Soc_P_Sol_vs_Soc_S_PD	Upregulated in Social Primaries and Solitaries			Upregulated in workers after 12 hours, Upregulated in Queens after 60 hours, Upregulated in Queens after 84 hours												Upregulated in mated queens, Down regulated in CO2 treated mated queens
Caust.v2_006605	pi-plc x domain-containing protein 1-like	-0.643	5.076	0.00026	0.0061	0.00023	0.004	Soc_P_Sol_vs_Soc_S_PD	Upregulated in Social Primaries and Solitaries		Forager High													Upregulated in mated queens, Down regulated in CO2 treated mated queens
Caust.v2_000398	retinol dehydrogese 10-b-like	-0.658	5.137	3.9e-05	0.0013	0.00023	0.004	Soc_P_Sol_vs_Soc_S_PD	Upregulated in Social Primaries and Solitaries			Upregulated in Queens after 84 hours												Upregulated in mated queens, Down regulated in CO2 treated mated queens
Caust.v2_002965	acyl-coenzyme a:6-aminopenicillanic-acid-acyltransferase 40 kda form	-0.69	10.337	2.7e-06	0.00015	3.3e-06	0.00011	Soc_P_Sol_vs_Soc_S_PD	Upregulated in Social Primaries and Solitaries															Upregulated in mated queens, Down regulated in CO2 treated mated queens
Caust.v2_010251		-0.753	10.674	6.8e-05	0.0021	1.2e-05	0.00035	Soc_P_Sol_vs_Soc_S_PD	Upregulated in Social Primaries and Solitaries														Retinue response significantly regulated	Upregulated in mated queens, Down regulated in CO2 treated mated queens
Caust.v2_004753		-0.661	5.165	0.0022	0.033	0.00074	0.01	Soc_P_Sol_vs_Soc_S_PD	Upregulated in Social Primaries and Solitaries															Upregulated in mated queens, Down regulated in CO2 treated mated queens
Caust.v2_002741	leucine-rich repeat-containing protein 20	-0.751	6.504	0.00042	0.0092	7.7e-06	0.00023	Soc_P_Sol_vs_Soc_S_PD	Upregulated in Social Primaries and Solitaries										Day 2 up-regulated list-cage					Upregulated in mated queens, Upregulated in CO2 treated virgin queens									dwarf_daughters
Caust.v2_008965	cytochrome p450 9e2-like	-0.692	8.314	0.00016	0.0042	6e-05	0.0013	Soc_P_Sol_vs_Soc_S_PD	Upregulated in Social Primaries and Solitaries			Upregulated in workers after 6 hours																	DE between castes of P. metricus in brain
Caust.v2_004496	d-directed r polymerases and iii subunit rpabc3-like	-0.708	6.664	1.5e-07	1.3e-05	3.9e-08	2.8e-06	Soc_P_Sol_vs_Soc_S_PD	Upregulated in Social Primaries and Solitaries			Upregulated in Queens after 84 hours																	DE between castes of P. metricus in brain
Caust.v2_004492	d-directed r polymerases and iii subunit rpabc3-like	-0.411	7.056	0.0024	0.035	0.0018	0.021	Soc_P_Sol_vs_Soc_S_PD	Upregulated in Social Primaries and Solitaries			Upregulated in Queens after 84 hours																	DE between castes of P. metricus in brain
Caust.v2_004046	protein 5nuc-like	-0.785	6.094	0.00035	0.0079	7.7e-06	0.00024	Soc_P_Sol_vs_Soc_S_PD	Upregulated in Social Primaries and Solitaries			Upregulated in Queens after 84 hours																		Meliponini specific		WW > LL
Caust.v2_013822		-1.879	-0.208	0.0022	0.033	0.00012	0.0023	Soc_P_Sol_vs_Soc_S_PD	Upregulated in Social Primaries and Solitaries																							WW > LL
Caust.v2_011550		-0.924	5.361	0.00071	0.014	5.1e-05	0.0011	Soc_P_Sol_vs_Soc_S_PD	Upregulated in Social Primaries and Solitaries																							WW-LW > WL-LL
Caust.v2_001333		-0.628	5.892	4.2e-06	0.00021	2.2e-06	8.2e-05	Soc_P_Sol_vs_Soc_S_PD	Upregulated in Social Primaries and Solitaries																							WW-LW > WL-LL
Caust.v2_003441	glucose dehydrogese	-1.028	4.721	5.7e-06	0.00028	5e-06	0.00016	Soc_P_Sol_vs_Soc_S_PD	Upregulated in Social Primaries and Solitaries		Differentially expressed in fat bodies after usp RNAi, Genes differentially expressed in response to juvenile hormone analog treatment			Colgen									Retinue response significantly regulated										dwarf_daughters, springsummer
Caust.v2_009638	d-3-phosphoglycerate dehydrogese	-0.782	7.323	6.2e-05	0.002	6.2e-06	0.00019	Soc_P_Sol_vs_Soc_S_PD	Upregulated in Social Primaries and Solitaries		Differentially expressed in fat bodies after usp RNAi, Genes differentially expressed in response to juvenile hormone analog treatment	Upregulated in Queens after 12 hours							Day 2 up-regulated list-cage, QR > QL-field
Caust.v2_005012	uncharacterized protein loc100578769	-0.468	5.338	0.0011	0.02	7.2e-05	0.0015	Soc_P_Sol_vs_Soc_S_PD	Upregulated in Social Primaries and Solitaries			Upregulated in workers after 6 hours							Day 2 up-regulated list-Cage, Day 3 up-regulated list-cage				Retinue response significantly regulated
Caust.v2_016867	plasma alpha-l-fucosidase	-0.575	6.043	4.2e-05	0.0014	8.3e-07	3.5e-05	Soc_P_Sol_vs_Soc_S_PD	Upregulated in Social Primaries and Solitaries			Upregulated in Queen after 6 hours, Upregulated in queens after 108 hours											Retinue response significantly regulated
Caust.v2_009479	retinol dehydrogese 14	-1.224	4.951	0.00085	0.016	0.00049	0.0076	Soc_P_Sol_vs_Soc_S_PD	Upregulated in Social Primaries and Solitaries	AHB < EHB-forager colony genotype, AHB > EHB soldier colony genotype		Upregulated in Queen after 6 hours
Caust.v2_016383	blue sensitive opsin	-1.136	6.116	0.0011	0.02	1.6e-05	0.00043	Soc_P_Sol_vs_Soc_S_PD	Upregulated in Social Primaries and Solitaries														Retinue response significantly regulated
Caust.v2_001487	brain protein i3	-0.467	4.716	0.0017	0.027	0.0016	0.019	Soc_P_Sol_vs_Soc_S_PD	Upregulated in Social Primaries and Solitaries										Day 1 down-regulated list-Cage, Day 3 down-regulated list-cage
Caust.v2_001565	calmodulin-like isoform x4	-0.493	5.989	0.00062	0.013	0.00045	0.007	Soc_P_Sol_vs_Soc_S_PD	Upregulated in Social Primaries and Solitaries														Retinue response significantly regulated
Caust.v2_008179	camp-responsive element-binding 2-like	-0.469	8.295	0.00032	0.0073	0.00014	0.0026	Soc_P_Sol_vs_Soc_S_PD	Upregulated in Social Primaries and Solitaries														Retinue response significantly regulated
Caust.v2_002121	cytochrome p450 mitochondrial	-1.285	3.532	1e-06	6.7e-05	4.2e-08	2.9e-06	Soc_P_Sol_vs_Soc_S_PD	Upregulated in Social Primaries and Solitaries			Upregulated in Queen after 6 hours, Upregulated in workers after 60 hours
Caust.v2_000402	cytosolic fe-s cluster assePDly factor nubp1 homolog	-0.42	6.275	0.0021	0.033	8.9e-05	0.0018	Soc_P_Sol_vs_Soc_S_PD	Upregulated in Social Primaries and Solitaries														Retinue response significantly regulated
Caust.v2_003192	dp-dependent malic enzyme	-0.384	8.399	0.0028	0.04	0.0031	0.032	Soc_P_Sol_vs_Soc_S_PD	Upregulated in Social Primaries and Solitaries			Upregulated in Queen after 6 hours
Caust.v2_004258	equilibrative nucleoside transporter 4	-0.571	6.93	3e-05	0.0011	5.6e-06	0.00018	Soc_P_Sol_vs_Soc_S_PD	Upregulated in Social Primaries and Solitaries																					Test 1 upregulated in noneusocial, Test 2 upregulated in noneusocial
Caust.v2_008441	guanine deamise	-0.622	6.454	0.0033	0.045	0.00055	0.0083	Soc_P_Sol_vs_Soc_S_PD	Upregulated in Social Primaries and Solitaries			Upregulated in workers after 12 hours
Caust.v2_010417	homeobox protein otx2-like	-0.597	6.365	3.5e-05	0.0012	4.7e-06	0.00016	Soc_P_Sol_vs_Soc_S_PD	Upregulated in Social Primaries and Solitaries														Retinue response significantly regulated
Caust.v2_000404	lysosomal alpha-glucosidase-like	-0.492	5.857	0.00062	0.013	1.3e-05	0.00036	Soc_P_Sol_vs_Soc_S_PD	Upregulated in Social Primaries and Solitaries														Retinue response significantly regulated
Caust.v2_000403	lysosomal alpha-glucosidase-like	-0.447	5.348	0.0013	0.023	0.00085	0.012	Soc_P_Sol_vs_Soc_S_PD	Upregulated in Social Primaries and Solitaries														Retinue response significantly regulated
Caust.v2_002342	major facilitator superfamily domain-containing protein 6	-0.414	5.432	0.0039	0.05	0.00019	0.0034	Soc_P_Sol_vs_Soc_S_PD	Upregulated in Social Primaries and Solitaries			Upregulated in workers after 84 hours, Upregulated in workers after 108 hours, Upregulated in Queens after 132 hours
Caust.v2_014450	mitochondrial genome maintence exonuclease 1-like	-0.556	4.16	0.00076	0.015	0.00033	0.0055	Soc_P_Sol_vs_Soc_S_PD	Upregulated in Social Primaries and Solitaries			Upregulated in Queens after 60 hours
Caust.v2_011633	peptidyl-prolyl cis-trans isomerase	-1.204	2.579	2.4e-06	0.00013	0.0061	0.055	Soc_P_Sol_vs_Soc_S_PD	Upregulated in Social Primaries and Solitaries																					Test 1 upregulated in eusocial, Test 2 upregulated in primitively eusocial, BoPDini specific
Caust.v2_002114	peroxisomal mePDrane protein 2-like	-0.562	5.832	0.00017	0.0044	8.2e-05	0.0017	Soc_P_Sol_vs_Soc_S_PD	Upregulated in Social Primaries and Solitaries			Upregulated in workers after 6 hours
Caust.v2_005904	peroxisome assePDly factor 2	-0.396	8.139	0.0025	0.036	0.0014	0.017	Soc_P_Sol_vs_Soc_S_PD	Upregulated in Social Primaries and Solitaries																					Test 1 upregulated in eusocial, Test 2 upregulated in primitively eusocial
Caust.v2_001421	potassium voltage-gated channel protein eag-like	-0.482	8.879	0.00014	0.0038	0.00022	0.0038	Soc_P_Sol_vs_Soc_S_PD	Upregulated in Social Primaries and Solitaries										Day 1 up-regulated list-cage
Caust.v2_012738	pumilio domain-containing protein c14orf21-like	-0.446	5.322	0.0034	0.046	0.00078	0.011	Soc_P_Sol_vs_Soc_S_PD	Upregulated in Social Primaries and Solitaries										Day 3 down-regulated list-cage
Caust.v2_015439	ribosomal r-processing protein 8-like	-0.709	4.268	6.5e-05	0.002	7.7e-05	0.0016	Soc_P_Sol_vs_Soc_S_PD	Upregulated in Social Primaries and Solitaries			Upregulated in workers after 4 hours
Caust.v2_009637	sodium-independent sulfate anion transporter-like	-1.026	5.101	9.9e-05	0.0029	2.1e-07	1.2e-05	Soc_P_Sol_vs_Soc_S_PD	Upregulated in Social Primaries and Solitaries			Upregulated in workers after 6 hours, Upregulated in workers after 84 hours
Caust.v2_020354	tyrosine aminotransferase	-4.495	2.483	5.8e-14	8.8e-11	1.2e-23	1.4e-19	Soc_P_Sol_vs_Soc_S_PD	Upregulated in Social Primaries and Solitaries			Upregulated in Queens after 84 hours
Caust.v2_007916	vesicular glutamate transporter 2-like	-0.399	7.064	0.0021	0.032	0.0018	0.021	Soc_P_Sol_vs_Soc_S_PD	Upregulated in Social Primaries and Solitaries																					Apini specific
Caust.v2_019449		-3.699	3.504	5.8e-07	4.2e-05	6e-12	1.4e-09	Soc_P_Sol_vs_Soc_S_PD	Upregulated in Social Primaries and Solitaries			Upregulated in workers after 6 hours											Retinue response significantly regulated
Caust.v2_018979		-1.027	8.803	1.9e-05	0.00076	1.2e-05	0.00035	Soc_P_Sol_vs_Soc_S_PD	Upregulated in Social Primaries and Solitaries			Upregulated in workers after 6 hours											Retinue response significantly regulated
Caust.v2_003771		-0.513	8.4	0.0023	0.034	0.00081	0.011	Soc_P_Sol_vs_Soc_S_PD	Upregulated in Social Primaries and Solitaries		Forager High	Upregulated in queen after 4 hours, Upregulated in workers after 84 hours, Upregulated in workers after 108 hours
Caust.v2_006988	1-phosphatidylinositol- -bisphosphate phosphodiesterase-like	-1.162	7.666	1.8e-08	2.5e-06	2.6e-10	4.1e-08	Soc_P_Sol_vs_Soc_S_PD	Upregulated in Social Primaries and Solitaries
Caust.v2_010594	2-oxo-4-hydroxy-4-carboxy-5-ureidoimidazoline decarboxylase	-0.805	3.929	8.4e-05	0.0025	0.00017	0.0031	Soc_P_Sol_vs_Soc_S_PD	Upregulated in Social Primaries and Solitaries
Caust.v2_005574	acyl- :lysophosphatidylglycerol acyltransferase 1-like	-0.411	5.679	0.0038	0.05	0.0041	0.04	Soc_P_Sol_vs_Soc_S_PD	Upregulated in Social Primaries and Solitaries
Caust.v2_003280	aphase-promoting complex subunit 13	-0.595	6.162	4.9e-05	0.0016	2.3e-05	0.00058	Soc_P_Sol_vs_Soc_S_PD	Upregulated in Social Primaries and Solitaries
Caust.v2_014614	cell surface	-1.628	1.066	0.001	0.019	0.00038	0.0061	Soc_P_Sol_vs_Soc_S_PD	Upregulated in Social Primaries and Solitaries
Caust.v2_009196	d kise domain-containing protein 1-like	-0.503	5.388	0.00056	0.012	1.9e-05	0.0005	Soc_P_Sol_vs_Soc_S_PD	Upregulated in Social Primaries and Solitaries
Caust.v2_002359	dynein heavy chain axonemal	-0.816	4.722	8.9e-08	8.6e-06	1.1e-06	4.3e-05	Soc_P_Sol_vs_Soc_S_PD	Upregulated in Social Primaries and Solitaries
Caust.v2_003367	elongation of very long chain fatty acids protein aael008004-like	-1.33	6.271	4.6e-07	3.5e-05	1.2e-05	0.00033	Soc_P_Sol_vs_Soc_S_PD	Upregulated in Social Primaries and Solitaries
Caust.v2_022129	elongation of very long chain fatty acids protein aael008004-like	-0.905	3.462	2.9e-05	0.0011	0.00021	0.0037	Soc_P_Sol_vs_Soc_S_PD	Upregulated in Social Primaries and Solitaries
Caust.v2_017727	elongation of very long chain fatty acids protein aael008004-like	-0.656	7.896	0.00033	0.0075	0.00012	0.0023	Soc_P_Sol_vs_Soc_S_PD	Upregulated in Social Primaries and Solitaries
Caust.v2_006893	galactokise-like	-0.521	4.07	0.002	0.031	0.0079	0.067	Soc_P_Sol_vs_Soc_S_PD	Upregulated in Social Primaries and Solitaries
Caust.v2_020272	glutaredoxin-related protein mitochondrial-like	-6.09	0.953	5.7e-05	0.0018	1.7e-08	1.4e-06	Soc_P_Sol_vs_Soc_S_PD	Upregulated in Social Primaries and Solitaries
Caust.v2_011241	guanine nucleotide-binding protein g subunit alpha	-0.567	9.4	1.2e-05	0.00053	1.3e-05	0.00036	Soc_P_Sol_vs_Soc_S_PD	Upregulated in Social Primaries and Solitaries
Caust.v2_010521	heparin-binding growth factor 1	-0.543	8.412	0.00011	0.0033	0.0004	0.0064	Soc_P_Sol_vs_Soc_S_PD	Upregulated in Social Primaries and Solitaries
Caust.v2_008089	homeobox protein aristaless-like	-0.545	6.169	0.0025	0.037	0.0009	0.012	Soc_P_Sol_vs_Soc_S_PD	Upregulated in Social Primaries and Solitaries
Caust.v2_016972	l-lactate dehydrogese	-1.487	0.249	0.0035	0.047	0.00081	0.011	Soc_P_Sol_vs_Soc_S_PD	Upregulated in Social Primaries and Solitaries
Caust.v2_014664	low quality protein: n-acetylglucosamine-6-sulfatase-like	-0.691	2.768	0.002	0.032	0.0014	0.017	Soc_P_Sol_vs_Soc_S_PD	Upregulated in Social Primaries and Solitaries
Caust.v2_015483	methyltransferase-like protein 7a	-1.983	1.796	2.4e-11	1.4e-08	1.2e-10	2.1e-08	Soc_P_Sol_vs_Soc_S_PD	Upregulated in Social Primaries and Solitaries
Caust.v2_008975	myosin iii	-0.379	10.692	0.0033	0.045	0.0054	0.05	Soc_P_Sol_vs_Soc_S_PD	Upregulated in Social Primaries and Solitaries
Caust.v2_010913	nuclear receptor subfamily 2 group e mePDer 1-like	-0.673	4.616	7.4e-05	0.0023	6.6e-05	0.0014	Soc_P_Sol_vs_Soc_S_PD	Upregulated in Social Primaries and Solitaries
Caust.v2_009646	nucleolar protein 10	-0.425	5.916	0.0024	0.035	0.00015	0.0028	Soc_P_Sol_vs_Soc_S_PD	Upregulated in Social Primaries and Solitaries
Caust.v2_017142	odorant receptor or1-like	-1.112	2.179	0.00036	0.008	0.00027	0.0046	Soc_P_Sol_vs_Soc_S_PD	Upregulated in Social Primaries and Solitaries
Caust.v2_002398	organic cation transporter protein	-0.61	5.531	0.002	0.031	0.00018	0.0033	Soc_P_Sol_vs_Soc_S_PD	Upregulated in Social Primaries and Solitaries
Caust.v2_014953	phospholipase mePDrane-associated-like	-1.394	6.987	1e-07	9.4e-06	5.4e-08	3.7e-06	Soc_P_Sol_vs_Soc_S_PD	Upregulated in Social Primaries and Solitaries
Caust.v2_010555	pigment-dispersing hormone peptides-like	-0.759	5.767	4.3e-08	5.1e-06	2.8e-08	2.1e-06	Soc_P_Sol_vs_Soc_S_PD	Upregulated in Social Primaries and Solitaries
Caust.v2_007304	plasminogen activator inhibitor 1	-0.411	6.129	0.0022	0.034	0.00032	0.0052	Soc_P_Sol_vs_Soc_S_PD	Upregulated in Social Primaries and Solitaries
Caust.v2_007296	pro-corazonin preproprotein	-1.625	3.315	5.2e-08	5.7e-06	7.8e-11	1.4e-08	Soc_P_Sol_vs_Soc_S_PD	Upregulated in Social Primaries and Solitaries
Caust.v2_012629	probable gpi-anchored adhesin-like protein pga55	-0.497	9.613	0.00026	0.0062	0.00089	0.012	Soc_P_Sol_vs_Soc_S_PD	Upregulated in Social Primaries and Solitaries
Caust.v2_012654	protein gooseberry-neuro-like	-2.158	1.301	7.1e-10	2.3e-07	2.5e-10	4e-08	Soc_P_Sol_vs_Soc_S_PD	Upregulated in Social Primaries and Solitaries
Caust.v2_019820	ribosome biogenesis protein nsa2 homolog	-0.516	6.58	0.00016	0.0043	3e-05	0.00074	Soc_P_Sol_vs_Soc_S_PD	Upregulated in Social Primaries and Solitaries
Caust.v2_002238	serine protease ske-like	-0.699	7.161	1.1e-07	1e-05	9e-07	3.7e-05	Soc_P_Sol_vs_Soc_S_PD	Upregulated in Social Primaries and Solitaries
Caust.v2_014871	sodium-coupled monocarboxylate transporter 1 isoform x2	-0.652	2.734	0.0021	0.032	0.0016	0.019	Soc_P_Sol_vs_Soc_S_PD	Upregulated in Social Primaries and Solitaries
Caust.v2_009529	sodium-dependent dopamine transporter	-1.217	6.829	6.6e-20	7.6e-16	9.4e-17	9.2e-14	Soc_P_Sol_vs_Soc_S_PD	Upregulated in Social Primaries and Solitaries
Caust.v2_002976	solute carrier family 26 mePDer 10-like isoform x1	-0.741	6.595	0.00047	0.01	5.2e-06	0.00017	Soc_P_Sol_vs_Soc_S_PD	Upregulated in Social Primaries and Solitaries
Caust.v2_009181	solute carrier family 35 mePDer g1-like	-1.313	4.714	1.4e-06	8.4e-05	2.3e-07	1.3e-05	Soc_P_Sol_vs_Soc_S_PD	Upregulated in Social Primaries and Solitaries
Caust.v2_001921	succite dehydrogese	-1.06	1.28	0.0025	0.036	0.0018	0.022	Soc_P_Sol_vs_Soc_S_PD	Upregulated in Social Primaries and Solitaries
Caust.v2_006920	tp53-regulating kise	-0.469	5.135	0.0018	0.029	0.00066	0.0095	Soc_P_Sol_vs_Soc_S_PD	Upregulated in Social Primaries and Solitaries
Caust.v2_009393	transcription factor kayak isoform x3	-0.574	7.824	0.00033	0.0076	0.00037	0.0059	Soc_P_Sol_vs_Soc_S_PD	Upregulated in Social Primaries and Solitaries
Caust.v2_020655	transient receptor potential protein	-0.788	3.752	0.00062	0.013	0.00049	0.0075	Soc_P_Sol_vs_Soc_S_PD	Upregulated in Social Primaries and Solitaries
Caust.v2_017144	two pore calcium channel protein 1-like	-0.398	7.364	0.0027	0.039	0.0039	0.039	Soc_P_Sol_vs_Soc_S_PD	Upregulated in Social Primaries and Solitaries
Caust.v2_018114	ubiquitin carboxyl-termil hydrolase 36 isoform x1	-0.42	5.312	0.0032	0.044	0.0022	0.025	Soc_P_Sol_vs_Soc_S_PD	Upregulated in Social Primaries and Solitaries
Caust.v2_006168	ultraviolet-sensitive opsin	-1.127	10.397	1.4e-10	5.8e-08	1.1e-12	3.9e-10	Soc_P_Sol_vs_Soc_S_PD	Upregulated in Social Primaries and Solitaries
Caust.v2_018095	uncharacterized protein loc102676721	-0.526	6.634	0.00016	0.0043	5.7e-05	0.0012	Soc_P_Sol_vs_Soc_S_PD	Upregulated in Social Primaries and Solitaries
Caust.v2_006354	uncharacterized protein loc103317929	-0.543	8.203	2.1e-05	0.00081	3.6e-06	0.00013	Soc_P_Sol_vs_Soc_S_PD	Upregulated in Social Primaries and Solitaries
Caust.v2_009192	uncharacterized protein loc103571132 isoform x2	-0.455	7.09	0.00054	0.011	7.5e-05	0.0016	Soc_P_Sol_vs_Soc_S_PD	Upregulated in Social Primaries and Solitaries
Caust.v2_008198	xenotropic and polytropic retrovirus receptor 1	-0.45	8.674	0.00031	0.0072	0.00025	0.0044	Soc_P_Sol_vs_Soc_S_PD	Upregulated in Social Primaries and Solitaries
Caust.v2_008649	y+l amino acid transporter 2	-0.423	6.412	0.0015	0.025	0.0016	0.019	Soc_P_Sol_vs_Soc_S_PD	Upregulated in Social Primaries and Solitaries
Caust.v2_008719	zinc finger protein 643-like	-0.706	4.351	0.00015	0.0039	0.00011	0.0021	Soc_P_Sol_vs_Soc_S_PD	Upregulated in Social Primaries and Solitaries
Caust.v2_017159		-2.376	0.66	1e-07	9.5e-06	1.9e-07	1.1e-05	Soc_P_Sol_vs_Soc_S_PD	Upregulated in Social Primaries and Solitaries			Upregulated in Queen after 6 hours, Upregulated in workers after 12 hours, Upregulated in workers after 60 hours
Caust.v2_004996		-1.187	3.995	0.00063	0.013	1.7e-05	0.00044	Soc_P_Sol_vs_Soc_S_PD	Upregulated in Social Primaries and Solitaries			Upregulated in Queen after 6 hours, Upregulated in Queens after 132 hours
Caust.v2_007842		-1.143	1.32	0.0014	0.024	0.0019	0.022	Soc_P_Sol_vs_Soc_S_PD	Upregulated in Social Primaries and Solitaries			Upregulated in Queens after 132 hours
Caust.v2_001484		-0.528	6.901	5.8e-05	0.0019	1.6e-05	0.00043	Soc_P_Sol_vs_Soc_S_PD	Upregulated in Social Primaries and Solitaries										Day 2 up-regulated list-Cage, Day 3 up-regulated list-cage
Caust.v2_001533		-0.401	7.657	0.002	0.032	0.00083	0.012	Soc_P_Sol_vs_Soc_S_PD	Upregulated in Social Primaries and Solitaries																					BoPDini specific
Caust.v2_002229		-3.227	9.812	1.6e-12	1.4e-09	4.1e-05	0.00095	Soc_P_Sol_vs_Soc_S_PD	Upregulated in Social Primaries and Solitaries
Caust.v2_000371		-2.346	3.143	3.4e-11	1.7e-08	2e-15	1.2e-12	Soc_P_Sol_vs_Soc_S_PD	Upregulated in Social Primaries and Solitaries
Caust.v2_017219		-2.27	6.143	1.8e-05	0.00073	1.7e-12	5.5e-10	Soc_P_Sol_vs_Soc_S_PD	Upregulated in Social Primaries and Solitaries
Caust.v2_017220		-2.207	6.542	1.6e-06	9.2e-05	9.4e-10	1.2e-07	Soc_P_Sol_vs_Soc_S_PD	Upregulated in Social Primaries and Solitaries
Caust.v2_006972		-2.014	2.506	2.6e-16	1e-12	2.2e-16	1.6e-13	Soc_P_Sol_vs_Soc_S_PD	Upregulated in Social Primaries and Solitaries
Caust.v2_004650		-1.986	0.263	9.6e-05	0.0028	9.3e-07	3.9e-05	Soc_P_Sol_vs_Soc_S_PD	Upregulated in Social Primaries and Solitaries
Caust.v2_020879		-1.881	0.674	0.00044	0.0095	7.3e-06	0.00022	Soc_P_Sol_vs_Soc_S_PD	Upregulated in Social Primaries and Solitaries
Caust.v2_017124		-1.757	11.165	2.7e-09	6.1e-07	9.6e-12	2.2e-09	Soc_P_Sol_vs_Soc_S_PD	Upregulated in Social Primaries and Solitaries
Caust.v2_001579		-1.676	0.217	0.00091	0.017	0.00011	0.0021	Soc_P_Sol_vs_Soc_S_PD	Upregulated in Social Primaries and Solitaries
Caust.v2_002979		-1.651	8.839	0.00024	0.0058	9.5e-05	0.0019	Soc_P_Sol_vs_Soc_S_PD	Upregulated in Social Primaries and Solitaries
Caust.v2_013881		-1.643	0.35	0.00072	0.014	1.3e-05	0.00036	Soc_P_Sol_vs_Soc_S_PD	Upregulated in Social Primaries and Solitaries
Caust.v2_011837		-1.5	1.647	0.0013	0.023	4.9e-05	0.0011	Soc_P_Sol_vs_Soc_S_PD	Upregulated in Social Primaries and Solitaries
Caust.v2_011836		-1.441	1.715	7.4e-05	0.0023	2.1e-05	0.00054	Soc_P_Sol_vs_Soc_S_PD	Upregulated in Social Primaries and Solitaries
Caust.v2_006900		-1.378	12.049	1.6e-05	0.00064	1e-05	0.0003	Soc_P_Sol_vs_Soc_S_PD	Upregulated in Social Primaries and Solitaries
Caust.v2_011796		-1.222	4.446	9e-10	2.8e-07	2.5e-07	1.4e-05	Soc_P_Sol_vs_Soc_S_PD	Upregulated in Social Primaries and Solitaries
Caust.v2_007128		-1.073	5.651	2.9e-10	1e-07	1.3e-12	4.4e-10	Soc_P_Sol_vs_Soc_S_PD	Upregulated in Social Primaries and Solitaries
Caust.v2_006510		-1.055	1.229	0.0039	0.05	0.0044	0.042	Soc_P_Sol_vs_Soc_S_PD	Upregulated in Social Primaries and Solitaries
Caust.v2_003030		-1.027	1.568	0.0013	0.022	0.0032	0.034	Soc_P_Sol_vs_Soc_S_PD	Upregulated in Social Primaries and Solitaries
Caust.v2_002311		-1.019	1.442	0.0033	0.045	0.0036	0.037	Soc_P_Sol_vs_Soc_S_PD	Upregulated in Social Primaries and Solitaries
Caust.v2_011652		-0.981	4.471	0.003	0.042	0.00092	0.012	Soc_P_Sol_vs_Soc_S_PD	Upregulated in Social Primaries and Solitaries
Caust.v2_012543		-0.977	1.465	0.0024	0.035	0.0012	0.015	Soc_P_Sol_vs_Soc_S_PD	Upregulated in Social Primaries and Solitaries
Caust.v2_011709		-0.954	3.907	0.00014	0.0038	0.00057	0.0086	Soc_P_Sol_vs_Soc_S_PD	Upregulated in Social Primaries and Solitaries
Caust.v2_009079		-0.934	4.921	2.4e-07	2e-05	1.3e-08	1.1e-06	Soc_P_Sol_vs_Soc_S_PD	Upregulated in Social Primaries and Solitaries
Caust.v2_004371		-0.865	6.355	4.3e-05	0.0015	0.00035	0.0057	Soc_P_Sol_vs_Soc_S_PD	Upregulated in Social Primaries and Solitaries
Caust.v2_013006		-0.861	2.486	0.00022	0.0055	0.00013	0.0025	Soc_P_Sol_vs_Soc_S_PD	Upregulated in Social Primaries and Solitaries
Caust.v2_013344		-0.845	3.538	2.2e-06	0.00012	1.1e-05	0.00032	Soc_P_Sol_vs_Soc_S_PD	Upregulated in Social Primaries and Solitaries
Caust.v2_002667		-0.84	2.555	0.0002	0.005	0.00017	0.0031	Soc_P_Sol_vs_Soc_S_PD	Upregulated in Social Primaries and Solitaries
Caust.v2_020352		-0.812	2.314	0.0019	0.03	0.0019	0.022	Soc_P_Sol_vs_Soc_S_PD	Upregulated in Social Primaries and Solitaries
Caust.v2_001161		-0.782	7.649	1.1e-05	0.00047	1.6e-06	6.2e-05	Soc_P_Sol_vs_Soc_S_PD	Upregulated in Social Primaries and Solitaries
Caust.v2_013486		-0.765	2.149	0.0025	0.036	0.0081	0.069	Soc_P_Sol_vs_Soc_S_PD	Upregulated in Social Primaries and Solitaries
Caust.v2_012918		-0.75	13.124	0.00082	0.016	0.0011	0.015	Soc_P_Sol_vs_Soc_S_PD	Upregulated in Social Primaries and Solitaries
Caust.v2_013449		-0.744	3.633	0.00053	0.011	0.00048	0.0074	Soc_P_Sol_vs_Soc_S_PD	Upregulated in Social Primaries and Solitaries
Caust.v2_006684		-0.737	3.317	0.00022	0.0054	0.0002	0.0035	Soc_P_Sol_vs_Soc_S_PD	Upregulated in Social Primaries and Solitaries
Caust.v2_009475		-0.697	2.848	0.0019	0.03	0.0014	0.017	Soc_P_Sol_vs_Soc_S_PD	Upregulated in Social Primaries and Solitaries
Caust.v2_006766		-0.694	7.267	1.9e-07	1.7e-05	5.6e-07	2.6e-05	Soc_P_Sol_vs_Soc_S_PD	Upregulated in Social Primaries and Solitaries
Caust.v2_012373		-0.684	7.214	0.001	0.019	0.00012	0.0023	Soc_P_Sol_vs_Soc_S_PD	Upregulated in Social Primaries and Solitaries
Caust.v2_005433		-0.633	8.966	0.00045	0.0097	0.00033	0.0054	Soc_P_Sol_vs_Soc_S_PD	Upregulated in Social Primaries and Solitaries
Caust.v2_002337		-0.599	4.508	0.00013	0.0037	7.2e-05	0.0015	Soc_P_Sol_vs_Soc_S_PD	Upregulated in Social Primaries and Solitaries
Caust.v2_007740		-0.581	5.111	5.1e-05	0.0017	7.4e-06	0.00023	Soc_P_Sol_vs_Soc_S_PD	Upregulated in Social Primaries and Solitaries
Caust.v2_016181		-0.517	8.235	9.6e-05	0.0028	0.0004	0.0064	Soc_P_Sol_vs_Soc_S_PD	Upregulated in Social Primaries and Solitaries
Caust.v2_004969		-0.503	4.034	0.0022	0.033	0.0014	0.017	Soc_P_Sol_vs_Soc_S_PD	Upregulated in Social Primaries and Solitaries
Caust.v2_010949		-0.498	5.019	0.0007	0.014	0.00021	0.0037	Soc_P_Sol_vs_Soc_S_PD	Upregulated in Social Primaries and Solitaries
Caust.v2_001041		-0.404	7.884	0.0018	0.029	0.0006	0.0089	Soc_P_Sol_vs_Soc_S_PD	Upregulated in Social Primaries and Solitaries
Caust.v2_001563	troponin c-like	5.683	6.102	9e-11	3.9e-08	4.7e-15	2.6e-12	Soc_P_Sol_vs_Soc_S_PD	Upregulated in Social Secondaries and Pre-dispersal			Upregulated in workers after 12 hours														Highly expressed in larvae and moderatly in queens
Caust.v2_002367	myosin regulatory light chain 2-like	1.048	11.325	2.1e-05	0.00081	5.1e-06	0.00017	Soc_P_Sol_vs_Soc_S_PD	Upregulated in Social Secondaries and Pre-dispersal			Upregulated in workers after 6 hours, Upregulated in workers after 108 hours	Upregulated in nonreproductive workers											Down regulated in CO2 treated mated queens		Upregulated in young females and moderatly upregulated in queens				Test 1 upregulated in eusocial, Test 2 upregulated in primitively eusocial
Caust.v2_004115	facilitated trehalose transporter tret1-2 homolog	1.752	5.06	6.6e-09	1.1e-06	4.3e-08	3e-06	Soc_P_Sol_vs_Soc_S_PD	Upregulated in Social Secondaries and Pre-dispersal			Upregulated in workers after 60 hours	Upregulated in nonreproductive workers							Queen > Sterile Worker					Differentially expressed between haplometrotic and pleometrosis queens
Caust.v2_013159	mitochondrial-processing peptidase subunit beta-like	0.642	9.482	8.6e-05	0.0026	0.00014	0.0026	Soc_P_Sol_vs_Soc_S_PD	Upregulated in Social Secondaries and Pre-dispersal				Upregulated in nonreproductive workers							Queen > Sterile Worker					Differentially expressed between haplometrotic and pleometrosis queens
Caust.v2_012914		0.468	5.472	0.0005	0.01	0.00048	0.0074	Soc_P_Sol_vs_Soc_S_PD	Upregulated in Social Secondaries and Pre-dispersal				Upregulated in nonreproductive workers							Queen > Sterile Worker
Caust.v2_014904	sodium- and chloride-dependent gaba transporter 1	0.539	7.287	3e-05	0.0011	3.2e-05	0.00077	Soc_P_Sol_vs_Soc_S_PD	Upregulated in Social Secondaries and Pre-dispersal			Upregulated in workers after 6 hours	Upregulated in nonreproductive workers							Queen > Sterile Worker, Queen > Reproductive Worker				Down regulated in mated queens	Differentially expressed between haplometrotic and pleometrosis queens
Caust.v2_011995		0.453	7.263	0.00093	0.017	0.001	0.014	Soc_P_Sol_vs_Soc_S_PD	Upregulated in Social Secondaries and Pre-dispersal				Upregulated in nonreproductive workers						Day 3 up-regulated list-cage	Queen > Sterile Worker, Queen > Reproductive Worker					Differentially expressed between haplometrotic and pleometrosis queens
Caust.v2_005862	probable citrate synthase mitochondrial-like	1.05	10.103	4e-06	0.0002	2.1e-07	1.2e-05	Soc_P_Sol_vs_Soc_S_PD	Upregulated in Social Secondaries and Pre-dispersal			Upregulated in Queens after 12 hours	Upregulated in nonreproductive workers							Queen > Sterile Worker, Queen > Reproductive Worker			Retinue response significantly regulated						DE between castes of P. metricus in brain
Caust.v2_009075	glutamate decarboxylase	0.47	8.662	0.00024	0.0058	0.0001	0.002	Soc_P_Sol_vs_Soc_S_PD	Upregulated in Social Secondaries and Pre-dispersal				Upregulated in nonreproductive workers							Queen > Sterile Worker, Queen > Reproductive Worker									DE between castes of P. metricus in brain
Caust.v2_000445	bmp and activin mePDrane-bound inhibitor homolog	0.535	4.737	0.00029	0.0068	0.00012	0.0023	Soc_P_Sol_vs_Soc_S_PD	Upregulated in Social Secondaries and Pre-dispersal			Upregulated in Queens after 84 hours	Upregulated in nonreproductive workers							Queen > Sterile Worker, Queen > Reproductive Worker
Caust.v2_000447	uncharacterized protein loc103315790 isoform x1	0.704	2.746	0.002	0.032	0.0041	0.04	Soc_P_Sol_vs_Soc_S_PD	Upregulated in Social Secondaries and Pre-dispersal			Upregulated in Queens after 84 hours	Upregulated in nonreproductive workers							Queen > Sterile Worker, Queen > Reproductive Worker
Caust.v2_004659	pupal cuticle protein c1b-like	4.437	12.748	6.3e-12	4.3e-09	3.4e-06	0.00012	Soc_P_Sol_vs_Soc_S_PD	Upregulated in Social Secondaries and Pre-dispersal				Upregulated in nonreproductive workers							Queen > Sterile Worker, Queen > Reproductive WorkerReproductive Worker > Sterile Worker
Caust.v2_011079	myosin light chain alkali-like	1.157	11.119	5.1e-06	0.00025	6.3e-07	2.8e-05	Soc_P_Sol_vs_Soc_S_PD	Upregulated in Social Secondaries and Pre-dispersal			Upregulated in workers after 6 hours, Upregulated in workers after 84 hours, Upregulated in workers after 108 hours	Upregulated in nonreproductive workers							Queen > Sterile WorkerReproductive Worker > Sterile Worker				Down regulated in CO2 treated mated queens						Test 2 upregulated in primitively eusocial, BoPDini specific
Caust.v2_004229	acetylcholine receptor subunit alpha-like 2	0.634	7.668	7.9e-05	0.0024	2.3e-05	0.00058	Soc_P_Sol_vs_Soc_S_PD	Upregulated in Social Secondaries and Pre-dispersal				Upregulated in nonreproductive workers						Day 2 up-regulated list-cage	Reproductive Worker > Queen
Caust.v2_003450	solute carrier family 12 mePDer 6	0.486	9.071	0.00012	0.0034	0.00054	0.0081	Soc_P_Sol_vs_Soc_S_PD	Upregulated in Social Secondaries and Pre-dispersal				Upregulated in nonreproductive workers							Reproductive Worker > Queen										Test 2 upregulated in primitively eusocial, BoPDini specific
Caust.v2_000539	glycogenin-1 isoform x4	0.418	8.675	0.00084	0.016	0.0029	0.031	Soc_P_Sol_vs_Soc_S_PD	Upregulated in Social Secondaries and Pre-dispersal				Upregulated in nonreproductive workers						Day 2 down-regulated list-Cage, Day 3 down-regulated list-cage, QR > QL-field	Sterile worker > Queen, Reproductive Worker > Queen			Retinue response significantly regulated				Genes differentially expressed in the cerebellum of male sticklebacks in response to intrusion of a conspecific male into his territory.
Caust.v2_011047	glucosamine--fructose-6-phosphate aminotransferase	0.817	5.309	0.00015	0.0039	4.6e-06	0.00015	Soc_P_Sol_vs_Soc_S_PD	Upregulated in Social Secondaries and Pre-dispersal			Upregulated in Queen after 6 hours, Upregulated in Queens after 132 hours	Upregulated in nonreproductive workers							Sterile worker > Queen, Reproductive Worker > Queen
Caust.v2_014287	glucosamine--fructose-6-phosphate aminotransferase	3.329	2.263	4.4e-09	9.1e-07	1.3e-12	4.4e-10	Soc_P_Sol_vs_Soc_S_PD	Upregulated in Social Secondaries and Pre-dispersal			Upregulated in Queen after 6 hours, Upregulated in Queens after 132 hours	Upregulated in nonreproductive workers							Sterile worker > Queen, Reproductive Worker > Queen
Caust.v2_001646	plasma mePDrane calcium-transporting atpase 2 isoform x1	0.406	8.125	0.0016	0.027	0.0031	0.033	Soc_P_Sol_vs_Soc_S_PD	Upregulated in Social Secondaries and Pre-dispersal				Upregulated in nonreproductive workers							Sterile worker > Queen, Reproductive Worker > Queen
Caust.v2_012922		0.798	4.45	2.3e-06	0.00013	2.7e-06	9.8e-05	Soc_P_Sol_vs_Soc_S_PD	Upregulated in Social Secondaries and Pre-dispersal				Upregulated in nonreproductive workers						Day 2 up-regulated list-cage	Sterile worker > Queen, Reproductive Worker > Queen
Caust.v2_002846	venom dipeptidyl peptidase 4-like	0.577	5.494	2.5e-05	0.00094	4.1e-06	0.00014	Soc_P_Sol_vs_Soc_S_PD	Upregulated in Social Secondaries and Pre-dispersal				Upregulated in nonreproductive workers											Upregulated in mated queens, Down regulated in CO2 treated mated queens	Differentially expressed between haplometrotic and pleometrosis queens				DE between castes of P. metricus in brain, DE between castes of P. metricus in brain
Caust.v2_005601	innexin inx2	0.494	7.389	0.0001	0.003	8.1e-05	0.0017	Soc_P_Sol_vs_Soc_S_PD	Upregulated in Social Secondaries and Pre-dispersal		Differentially expressed in fat bodies after usp RNAi, Genes differentially expressed in response to juvenile hormone analog treatment		Upregulated in nonreproductive workers						Day 3 down-regulated list-cage, QMP < QL -field, QR < QL -field, QMP < QL and downreg in cage day 3-field				Retinue response significantly regulated		Differentially expressed between haplometrotic and pleometrosis queens
Caust.v2_001319	alpha- sarcomeric	0.823	9.711	1.6e-06	9.1e-05	5.6e-07	2.6e-05	Soc_P_Sol_vs_Soc_S_PD	Upregulated in Social Secondaries and Pre-dispersal			Upregulated in workers after 108 hours	Upregulated in nonreproductive workers						Day 2 up-regulated list-Cage, Day 3 down-regulated list-cage						Differentially expressed between haplometrotic and pleometrosis queens
Caust.v2_001317	alpha- sarcomeric-like	0.696	6.604	0.00049	0.01	4.2e-05	0.00097	Soc_P_Sol_vs_Soc_S_PD	Upregulated in Social Secondaries and Pre-dispersal			Upregulated in workers after 108 hours	Upregulated in nonreproductive workers						Day 2 up-regulated list-Cage, Day 3 down-regulated list-cage						Differentially expressed between haplometrotic and pleometrosis queens
Caust.v2_009932	carbohydrate sulfotransferase 11	0.71	4.296	0.0003	0.007	0.00022	0.0038	Soc_P_Sol_vs_Soc_S_PD	Upregulated in Social Secondaries and Pre-dispersal		Differentially expressed in fat bodies after usp RNAi, Genes differentially expressed in response to juvenile hormone analog treatment		Upregulated in nonreproductive workers												Differentially expressed between haplometrotic and pleometrosis queens
Caust.v2_012102	multiple inositol polyphosphate phosphatase 1-like	0.492	6.904	0.0001	0.0029	0.00011	0.0021	Soc_P_Sol_vs_Soc_S_PD	Upregulated in Social Secondaries and Pre-dispersal				Upregulated in nonreproductive workers						Day 3 down-regulated list-cage, QMP < QL -field, QR < QL -field, QMP < QL and downreg in cage day 3-field						Differentially expressed between haplometrotic and pleometrosis queens
Caust.v2_015812	aconitate mitochondrial-like	0.729	9.595	1.3e-06	7.8e-05	7.1e-06	0.00022	Soc_P_Sol_vs_Soc_S_PD	Upregulated in Social Secondaries and Pre-dispersal				Upregulated in nonreproductive workers												Differentially expressed between haplometrotic and pleometrosis queens
Caust.v2_018581	actin	1.226	11.827	0.00035	0.0079	5e-06	0.00016	Soc_P_Sol_vs_Soc_S_PD	Upregulated in Social Secondaries and Pre-dispersal				Upregulated in nonreproductive workers												Differentially expressed between haplometrotic and pleometrosis queens
Caust.v2_005167	flocculation protein flo11 isoform x1	2.331	6.8	2.1e-08	2.8e-06	2.2e-08	1.8e-06	Soc_P_Sol_vs_Soc_S_PD	Upregulated in Social Secondaries and Pre-dispersal				Upregulated in nonreproductive workers												Differentially expressed between haplometrotic and pleometrosis queens
Caust.v2_016604	integrin alpha-ps2-like	0.77	7.028	7.2e-07	5e-05	3.4e-08	2.5e-06	Soc_P_Sol_vs_Soc_S_PD	Upregulated in Social Secondaries and Pre-dispersal				Upregulated in nonreproductive workers												Differentially expressed between haplometrotic and pleometrosis queens
Caust.v2_004417	lethal isoform k	1.348	7.104	3.2e-07	2.6e-05	1.9e-12	5.8e-10	Soc_P_Sol_vs_Soc_S_PD	Upregulated in Social Secondaries and Pre-dispersal				Upregulated in nonreproductive workers												Differentially expressed between haplometrotic and pleometrosis queens
Caust.v2_015999	sarcalumenin isoform x1	0.985	8.378	3.8e-05	0.0013	1.4e-07	8.4e-06	Soc_P_Sol_vs_Soc_S_PD	Upregulated in Social Secondaries and Pre-dispersal				Upregulated in nonreproductive workers												Differentially expressed between haplometrotic and pleometrosis queens
Caust.v2_004937		0.429	4.664	0.0029	0.041	0.0039	0.038	Soc_P_Sol_vs_Soc_S_PD	Upregulated in Social Secondaries and Pre-dispersal			Upregulated in workers after 6 hours, Upregulated in Queens after 60 hours	Upregulated in nonreproductive workers												Differentially expressed between haplometrotic and pleometrosis queens
Caust.v2_001768		0.861	4.48	5.6e-05	0.0018	3.9e-06	0.00013	Soc_P_Sol_vs_Soc_S_PD	Upregulated in Social Secondaries and Pre-dispersal				Upregulated in nonreproductive workers						Day 2 up-regulated list-cage						Differentially expressed between haplometrotic and pleometrosis queens
Caust.v2_004620		1.424	3.873	5e-09	9.9e-07	7.9e-09	7.1e-07	Soc_P_Sol_vs_Soc_S_PD	Upregulated in Social Secondaries and Pre-dispersal				Upregulated in nonreproductive workers												Differentially expressed between haplometrotic and pleometrosis queens
Caust.v2_018233	dna-binding protein dna-ets-4	0.91	4.672	2.1e-08	2.9e-06	1.7e-07	9.9e-06	Soc_P_Sol_vs_Soc_S_PD	Upregulated in Social Secondaries and Pre-dispersal				Upregulated in nonreproductive workers											Upregulated in mated queens								WW-LW > WL-LL
Caust.v2_010190	uncharacterized protein loc100880818	1.301	6.452	1.7e-06	9.5e-05	2.4e-13	1.1e-10	Soc_P_Sol_vs_Soc_S_PD	Upregulated in Social Secondaries and Pre-dispersal				Upregulated in nonreproductive workers											Upregulated in mated queens
Caust.v2_016304		0.703	7.704	0.0023	0.034	0.00054	0.0081	Soc_P_Sol_vs_Soc_S_PD	Upregulated in Social Secondaries and Pre-dispersal				Upregulated in nonreproductive workers											Upregulated in mated queens
Caust.v2_013019	uncharacterized protein loc659516	0.456	4.527	0.003	0.042	0.0018	0.021	Soc_P_Sol_vs_Soc_S_PD	Upregulated in Social Secondaries and Pre-dispersal				Upregulated in nonreproductive workers																			WL-LW > WW-LL
Caust.v2_005840	isocitrate dehydrogese	0.784	7.251	7.9e-05	0.0024	8e-06	0.00024	Soc_P_Sol_vs_Soc_S_PD	Upregulated in Social Secondaries and Pre-dispersal			Upregulated in Queen after 6 hours, Upregulated in Queens after 84 hours	Upregulated in nonreproductive workers																	Test 2 upregulated in primitively eusocial
Caust.v2_011001	protein hen-like	1.482	6.076	0.0028	0.04	4.2e-05	0.00097	Soc_P_Sol_vs_Soc_S_PD	Upregulated in Social Secondaries and Pre-dispersal			Upregulated in workers after 132 hours	Upregulated in nonreproductive workers						Day 1 down-regulated list-Cage, Day 3 down-regulated list-cage, QMP < QL -field, QR < QL -field, QMP < QL and downreg in cage day 3-field
Caust.v2_015581	cat eye syndrome critical region protein 5-like protein	0.538	6.365	3.7e-05	0.0013	6.7e-07	2.9e-05	Soc_P_Sol_vs_Soc_S_PD	Upregulated in Social Secondaries and Pre-dispersal				Upregulated in nonreproductive workers																	E. robusta specific
Caust.v2_000124	chondroitin proteoglycan-2-like	1.188	5.514	5.7e-06	0.00028	1.1e-06	4.3e-05	Soc_P_Sol_vs_Soc_S_PD	Upregulated in Social Secondaries and Pre-dispersal			Upregulated in workers after 6 hours, Upregulated in workers after 132 hours	Upregulated in nonreproductive workers
Caust.v2_008761	cytochrome c oxidase subunit mitochondrial-like	0.513	9.197	0.0025	0.036	0.0041	0.04	Soc_P_Sol_vs_Soc_S_PD	Upregulated in Social Secondaries and Pre-dispersal			Upregulated in queens after 108 hours	Upregulated in nonreproductive workers
Caust.v2_002775	endocuticle structural glycoprotein bd-1-like	3.065	6.66	5.2e-08	5.7e-06	5.8e-19	9.8e-16	Soc_P_Sol_vs_Soc_S_PD	Upregulated in Social Secondaries and Pre-dispersal				Upregulated in nonreproductive workers	Colgen
Caust.v2_002489	serine threonine-protein kise 17b	0.427	7.054	0.00042	0.0092	0.0015	0.018	Soc_P_Sol_vs_Soc_S_PD	Upregulated in Social Secondaries and Pre-dispersal				Upregulated in nonreproductive workers						Day 1 down-regulated list-Cage, Day 3 down-regulated list-cage
Caust.v2_005691	troponin i	0.68	11.269	0.00026	0.0062	0.00023	0.004	Soc_P_Sol_vs_Soc_S_PD	Upregulated in Social Secondaries and Pre-dispersal			Upregulated in workers after 6 hours	Upregulated in nonreproductive workers
Caust.v2_009762		0.652	3.191	0.00068	0.014	0.00089	0.012	Soc_P_Sol_vs_Soc_S_PD	Upregulated in Social Secondaries and Pre-dispersal		Differentially expressed in fat bodies after usp RNAi, Genes differentially expressed in response to juvenile hormone analog treatment	Upregulated in Queens after 84 hours	Upregulated in nonreproductive workers
Caust.v2_005693	cd151 antigen-like	0.546	8.897	1e-05	0.00046	6e-05	0.0013	Soc_P_Sol_vs_Soc_S_PD	Upregulated in Social Secondaries and Pre-dispersal				Upregulated in nonreproductive workers
Caust.v2_003129	fibrillin-2-like	0.981	5.613	3.6e-12	2.7e-09	4.6e-13	2e-10	Soc_P_Sol_vs_Soc_S_PD	Upregulated in Social Secondaries and Pre-dispersal				Upregulated in nonreproductive workers
Caust.v2_007280	isocitrate dehydrogese	0.725	8.534	0.00013	0.0035	4.5e-05	0.001	Soc_P_Sol_vs_Soc_S_PD	Upregulated in Social Secondaries and Pre-dispersal				Upregulated in nonreproductive workers
Caust.v2_004398	lysyl oxidase-like protein 4	0.479	4.773	0.0034	0.046	0.0042	0.041	Soc_P_Sol_vs_Soc_S_PD	Upregulated in Social Secondaries and Pre-dispersal				Upregulated in nonreproductive workers
Caust.v2_017057	myosin heavy muscle-like isoform 1	0.953	9.536	0.00045	0.0096	1.9e-05	0.00048	Soc_P_Sol_vs_Soc_S_PD	Upregulated in Social Secondaries and Pre-dispersal				Upregulated in nonreproductive workers
Caust.v2_017200	myosin heavy muscle-like isoform 2	1.279	11.324	7e-05	0.0022	4.4e-07	2.1e-05	Soc_P_Sol_vs_Soc_S_PD	Upregulated in Social Secondaries and Pre-dispersal				Upregulated in nonreproductive workers
Caust.v2_009982	nuclear hormone receptor ftz-f1-like	0.62	7.633	3.1e-06	0.00016	1e-05	0.0003	Soc_P_Sol_vs_Soc_S_PD	Upregulated in Social Secondaries and Pre-dispersal				Upregulated in nonreproductive workers
Caust.v2_018740	pi-plc x domain-containing protein 1-like isoform x1	0.749	7.348	5.2e-08	5.7e-06	2.2e-07	1.2e-05	Soc_P_Sol_vs_Soc_S_PD	Upregulated in Social Secondaries and Pre-dispersal				Upregulated in nonreproductive workers
Caust.v2_000601	ras-related protein rab-37	0.438	6.718	0.0008	0.015	0.00016	0.003	Soc_P_Sol_vs_Soc_S_PD	Upregulated in Social Secondaries and Pre-dispersal				Upregulated in nonreproductive workers
Caust.v2_006945	troponin t	1.205	10.031	2.9e-05	0.001	6.9e-07	3e-05	Soc_P_Sol_vs_Soc_S_PD	Upregulated in Social Secondaries and Pre-dispersal				Upregulated in nonreproductive workers
Caust.v2_002532	uncharacterized protein loc727418 isoform x1	0.681	7.866	0.0011	0.02	0.0002	0.0035	Soc_P_Sol_vs_Soc_S_PD	Upregulated in Social Secondaries and Pre-dispersal				Upregulated in nonreproductive workers
Caust.v2_002350	x-ray repair cross-complementing protein 5-like	0.799	5.769	0.0011	0.019	4.4e-05	0.001	Soc_P_Sol_vs_Soc_S_PD	Upregulated in Social Secondaries and Pre-dispersal				Upregulated in nonreproductive workers
Caust.v2_009667		0.711	6.524	3e-06	0.00016	2.6e-07	1.4e-05	Soc_P_Sol_vs_Soc_S_PD	Upregulated in Social Secondaries and Pre-dispersal				Upregulated in nonreproductive workers						Day 2 up-regulated list-cage
Caust.v2_012127		0.5	6.794	0.00017	0.0044	4.4e-05	0.001	Soc_P_Sol_vs_Soc_S_PD	Upregulated in Social Secondaries and Pre-dispersal				Upregulated in nonreproductive workers
Caust.v2_007932		0.546	6.543	4.5e-05	0.0015	0.00013	0.0024	Soc_P_Sol_vs_Soc_S_PD	Upregulated in Social Secondaries and Pre-dispersal				Upregulated in nonreproductive workers
Caust.v2_016963		0.561	6.552	5.5e-05	0.0018	3.6e-05	0.00084	Soc_P_Sol_vs_Soc_S_PD	Upregulated in Social Secondaries and Pre-dispersal				Upregulated in nonreproductive workers
Caust.v2_004839		0.638	8.007	0.00016	0.0042	0.00039	0.0063	Soc_P_Sol_vs_Soc_S_PD	Upregulated in Social Secondaries and Pre-dispersal				Upregulated in nonreproductive workers
Caust.v2_005608		0.713	6.777	1.8e-08	2.5e-06	1.2e-07	7.6e-06	Soc_P_Sol_vs_Soc_S_PD	Upregulated in Social Secondaries and Pre-dispersal				Upregulated in nonreproductive workers
Caust.v2_011907		0.731	2.388	0.0023	0.034	0.0031	0.033	Soc_P_Sol_vs_Soc_S_PD	Upregulated in Social Secondaries and Pre-dispersal				Upregulated in nonreproductive workers
Caust.v2_005654		0.893	4	5.8e-08	6.3e-06	9.7e-07	4e-05	Soc_P_Sol_vs_Soc_S_PD	Upregulated in Social Secondaries and Pre-dispersal				Upregulated in nonreproductive workers
Caust.v2_009722	innexin inx3	1.03	6.006	3.9e-14	7.8e-11	3.4e-15	2e-12	Soc_P_Sol_vs_Soc_S_PD	Upregulated in Social Secondaries and Pre-dispersal				Upregulated in reproductive workers							Queen > Sterile Worker, Queen > Reproductive Worker				Down regulated in mated queens
Caust.v2_001729	ecdysone-induced protein 74ef isoform b	0.795	5.947	0.00068	0.014	3.8e-06	0.00013	Soc_P_Sol_vs_Soc_S_PD	Upregulated in Social Secondaries and Pre-dispersal				Upregulated in reproductive workers						Day 1 up-regulated list-Cage, Day 3 down-regulated list-cage	Sterile worker > Queen
Caust.v2_006213	tyrosine-protein kise src64b	0.714	5.377	0.00085	0.016	2.4e-05	0.0006	Soc_P_Sol_vs_Soc_S_PD	Upregulated in Social Secondaries and Pre-dispersal				Upregulated in reproductive workers						Day 2 down-regulated list-cage, QR > QL-field	Sterile worker > Queen, Reproductive Worker > Queen			Retinue response significantly regulated	Upregulated in CO2 treated mated queens
Caust.v2_004198	lish domain-containing protein isoform x1	0.605	4.856	0.00012	0.0033	0.00053	0.0081	Soc_P_Sol_vs_Soc_S_PD	Upregulated in Social Secondaries and Pre-dispersal		Nurse High		Upregulated in reproductive workers												Differentially expressed between haplometrotic and pleometrosis queens				DE between castes of P. metricus in brain
Caust.v2_021619	histone h3	0.855	4.194	2.9e-05	0.0011	2.9e-05	0.0007	Soc_P_Sol_vs_Soc_S_PD	Upregulated in Social Secondaries and Pre-dispersal				Upregulated in reproductive workers						Day 3 down-regulated list-cage						Differentially expressed between haplometrotic and pleometrosis queens
Caust.v2_000806	fringe glycosyltransferase-like	0.778	4.239	0.00012	0.0035	0.00014	0.0027	Soc_P_Sol_vs_Soc_S_PD	Upregulated in Social Secondaries and Pre-dispersal				Upregulated in reproductive workers												Differentially expressed between haplometrotic and pleometrosis queens
Caust.v2_011544	protein jagged-1	0.903	2.07	0.00059	0.012	0.00035	0.0057	Soc_P_Sol_vs_Soc_S_PD	Upregulated in Social Secondaries and Pre-dispersal				Upregulated in reproductive workers												Differentially expressed between haplometrotic and pleometrosis queens
Caust.v2_009819	gamma-interferon-inducible lysosomal thiol reductase-like	0.908	7.131	0.00019	0.0047	1.6e-05	0.00044	Soc_P_Sol_vs_Soc_S_PD	Upregulated in Social Secondaries and Pre-dispersal			Upregulated in workers after 6 hours, Upregulated in queens after 108 hours	Upregulated in reproductive workers											Down regulated in CO2 treated mated queens
Caust.v2_012300	heat shock protein 83-like	0.649	8.137	9.1e-05	0.0027	9.9e-05	0.002	Soc_P_Sol_vs_Soc_S_PD	Upregulated in Social Secondaries and Pre-dispersal				Upregulated in reproductive workers											Upregulated in CO2 treated mated queens						Test 1 upregulated in noneusocial, Test 2 upregulated in noneusocial
Caust.v2_010431	nos-like protein 1	1.003	1.961	0.0011	0.019	0.00033	0.0054	Soc_P_Sol_vs_Soc_S_PD	Upregulated in Social Secondaries and Pre-dispersal				Upregulated in reproductive workers		overexpressed in fifth-instar queen or worker larvae									Upregulated in mated queens, Down regulated in CO2 treated mated queens
Caust.v2_006221		1.048	3.752	0.0027	0.039	0.00016	0.003	Soc_P_Sol_vs_Soc_S_PD	Upregulated in Social Secondaries and Pre-dispersal				Upregulated in reproductive workers																			WL-LW > WW-LL
Caust.v2_013591	cadherin-23 isoform x2	2.879	2.855	7.8e-06	0.00036	1.1e-07	6.8e-06	Soc_P_Sol_vs_Soc_S_PD	Upregulated in Social Secondaries and Pre-dispersal				Upregulated in reproductive workers						Day 1 up-regulated list-Cage, Day 2 down-regulated list-Cage, Day 3 down-regulated list-cage
Caust.v2_000925	carbonic anhydrase-related protein 10-like	0.645	5.607	0.00036	0.008	1.2e-05	0.00033	Soc_P_Sol_vs_Soc_S_PD	Upregulated in Social Secondaries and Pre-dispersal				Upregulated in reproductive workers						Day 3 up-regulated list-cage
Caust.v2_003044	carboxypeptidase m-like	1.741	6.057	4.2e-10	1.5e-07	8.7e-20	2.1e-16	Soc_P_Sol_vs_Soc_S_PD	Upregulated in Social Secondaries and Pre-dispersal				Upregulated in reproductive workers						Day 3 down-regulated list-cage, QMP < QL -field, QMP < QL and downreg in cage day 3-field
Caust.v2_001528	potassium voltage-gated channel subfamily h mePDer 8-like	0.555	6.984	0.0018	0.029	0.00022	0.0039	Soc_P_Sol_vs_Soc_S_PD	Upregulated in Social Secondaries and Pre-dispersal				Upregulated in reproductive workers						Day 2 up-regulated list-cage
Caust.v2_002950	uncharacterized protein loc100113512	3.225	6.652	0.00016	0.0043	8.2e-13	3.2e-10	Soc_P_Sol_vs_Soc_S_PD	Upregulated in Social Secondaries and Pre-dispersal			Upregulated in Queens after 84 hours	Upregulated in reproductive workers
Caust.v2_010691	metastasis suppressor protein 1	0.597	3.066	0.0039	0.05	0.0052	0.048	Soc_P_Sol_vs_Soc_S_PD	Upregulated in Social Secondaries and Pre-dispersal				Upregulated in reproductive workers
Caust.v2_005205	pdz domain-containing protein 2	0.669	4.41	0.0003	0.007	0.00015	0.0028	Soc_P_Sol_vs_Soc_S_PD	Upregulated in Social Secondaries and Pre-dispersal				Upregulated in reproductive workers
Caust.v2_017398	semaphorin-2a isoform x2	0.576	6.516	0.002	0.032	0.00021	0.0037	Soc_P_Sol_vs_Soc_S_PD	Upregulated in Social Secondaries and Pre-dispersal				Upregulated in reproductive workers
Caust.v2_000967		0.987	3.152	4.3e-07	3.3e-05	4.3e-07	2.1e-05	Soc_P_Sol_vs_Soc_S_PD	Upregulated in Social Secondaries and Pre-dispersal				Upregulated in reproductive workers
Caust.v2_005865		1.164	0.919	0.0016	0.026	0.00052	0.0079	Soc_P_Sol_vs_Soc_S_PD	Upregulated in Social Secondaries and Pre-dispersal				Upregulated in reproductive workers
Caust.v2_022476		3.137	0.892	0.0036	0.048	2.7e-08	2.1e-06	Soc_P_Sol_vs_Soc_S_PD	Upregulated in Social Secondaries and Pre-dispersal				Upregulated in reproductive workers
Caust.v2_010916	discoidin domain-containing receptor 2-like	0.425	5.177	0.0036	0.048	0.0018	0.022	Soc_P_Sol_vs_Soc_S_PD	Upregulated in Social Secondaries and Pre-dispersal										Day 4 up-regulated list-cage	Queen > Reproductive Worker					Differentially expressed between haplometrotic and pleometrosis queens
Caust.v2_011564	d fragmentation factor subunit alpha-like	0.399	7.125	0.0032	0.044	0.0035	0.036	Soc_P_Sol_vs_Soc_S_PD	Upregulated in Social Secondaries and Pre-dispersal											Queen > Reproductive Worker					Differentially expressed between haplometrotic and pleometrosis queens
Caust.v2_003023	sulfotransferase isoform c	1.093	4.9	3.6e-07	2.9e-05	4.1e-10	6e-08	Soc_P_Sol_vs_Soc_S_PD	Upregulated in Social Secondaries and Pre-dispersal										Day 3 up-regulated list-cage	Queen > Reproductive Worker
Caust.v2_014248	chorion peroxidase	1.368	4.945	4.3e-05	0.0015	7.7e-07	3.3e-05	Soc_P_Sol_vs_Soc_S_PD	Upregulated in Social Secondaries and Pre-dispersal											Queen > Reproductive Worker
Caust.v2_008094		0.431	8.171	0.00095	0.018	0.0047	0.045	Soc_P_Sol_vs_Soc_S_PD	Upregulated in Social Secondaries and Pre-dispersal			Upregulated in workers after 132 hours								Queen > Reproductive Worker
Caust.v2_000172		1.44	2.868	8e-09	1.3e-06	9.8e-07	4e-05	Soc_P_Sol_vs_Soc_S_PD	Upregulated in Social Secondaries and Pre-dispersal											Queen > Reproductive Worker
Caust.v2_001474	solute carrier family 25 mePDer 40-like	1.014	9.91	3e-08	3.7e-06	1.1e-07	6.7e-06	Soc_P_Sol_vs_Soc_S_PD	Upregulated in Social Secondaries and Pre-dispersal			Upregulated in Queen after 6 hours								Queen > Sterile Worker					Differentially expressed between haplometrotic and pleometrosis queens
Caust.v2_016836		0.637	6.262	2e-06	0.00012	1.6e-07	9.4e-06	Soc_P_Sol_vs_Soc_S_PD	Upregulated in Social Secondaries and Pre-dispersal			Upregulated in Queen after 6 hours, Upregulated in Queens after 12 hours, Upregulated in Queens after 84 hours, Upregulated in queens after 108 hours							Day 1 up-regulated list-Cage, Day 3 down-regulated list-cage	Queen > Sterile Worker				Upregulated in mated queens, Down regulated in CO2 treated mated queens
Caust.v2_010259	dihydrolipoyllysine-residue succinyltransferase component of 2-oxoglutarate dehydrogese mitochondrial	0.739	8.374	2.4e-05	0.00091	1.4e-05	0.00037	Soc_P_Sol_vs_Soc_S_PD	Upregulated in Social Secondaries and Pre-dispersal			Upregulated in Queens after 84 hours, Upregulated in Queens after 132 hours							Day 4 down-regulated list-cage	Queen > Sterile Worker
Caust.v2_020849	a disintegrin and metalloproteise with throPDospondin motifs 16-like isoform x3	1.151	4.261	3e-05	0.0011	5.5e-07	2.5e-05	Soc_P_Sol_vs_Soc_S_PD	Upregulated in Social Secondaries and Pre-dispersal			Upregulated in workers after 36 hours								Queen > Sterile Worker
Caust.v2_020306	a disintegrin and metalloproteise with throPDospondin motifs 3-like	1.115	3.346	5.9e-07	4.2e-05	1e-06	4.1e-05	Soc_P_Sol_vs_Soc_S_PD	Upregulated in Social Secondaries and Pre-dispersal			Upregulated in workers after 36 hours								Queen > Sterile Worker
Caust.v2_000192	isoform z	1.277	7.021	0.00013	0.0036	7.6e-10	1e-07	Soc_P_Sol_vs_Soc_S_PD	Upregulated in Social Secondaries and Pre-dispersal											Queen > Sterile Worker
Caust.v2_004918		0.877	9.457	9.4e-05	0.0027	2.9e-05	0.00072	Soc_P_Sol_vs_Soc_S_PD	Upregulated in Social Secondaries and Pre-dispersal											Queen > Sterile Worker										Test 1 upregulated in noneusocial, Test 2 upregulated in noneusocial
Caust.v2_017042	3-phosphoinositide-dependent protein kise 1	0.513	5.576	0.0023	0.034	0.00074	0.01	Soc_P_Sol_vs_Soc_S_PD	Upregulated in Social Secondaries and Pre-dispersal											Queen > Sterile Worker, Queen > Reproductive Worker				Upregulated in mated queens	Differentially expressed between haplometrotic and pleometrosis queens
Caust.v2_008857	twitchin isoform x3	0.856	8.997	0.00036	0.008	9.1e-06	0.00027	Soc_P_Sol_vs_Soc_S_PD	Upregulated in Social Secondaries and Pre-dispersal			Upregulated in workers after 6 hours								Queen > Sterile Worker, Queen > Reproductive Worker				Upregulated in mated queens, Down regulated in CO2 treated mated queens	Differentially expressed between haplometrotic and pleometrosis queens
Caust.v2_000554	mitochondrial cytochrome c oxidase subunit 6b	0.598	8.674	0.00075	0.015	0.0014	0.017	Soc_P_Sol_vs_Soc_S_PD	Upregulated in Social Secondaries and Pre-dispersal	Alarm pheromone < control		Upregulated in Queens after 84 hours								Queen > Sterile Worker, Queen > Reproductive Worker					Differentially expressed between haplometrotic and pleometrosis queens				DE between castes of P. metricus in brain
Caust.v2_007658	succite dehydrogese cytochrome b560 mitochondrial-like	0.496	8.094	0.0029	0.041	0.0044	0.042	Soc_P_Sol_vs_Soc_S_PD	Upregulated in Social Secondaries and Pre-dispersal	Old<Young										Queen > Sterile Worker, Queen > Reproductive Worker					Differentially expressed between haplometrotic and pleometrosis queens				DE between castes of P. metricus in brain
Caust.v2_020977	dihydrolipoyl mitochondrial	0.684	6.322	0.0015	0.025	0.00061	0.009	Soc_P_Sol_vs_Soc_S_PD	Upregulated in Social Secondaries and Pre-dispersal			Upregulated in Queens after 84 hours, Upregulated in queens after 108 hours							Day 3 up-regulated list-cage	Queen > Sterile Worker, Queen > Reproductive Worker					Differentially expressed between haplometrotic and pleometrosis queens					Test 1 upregulated in eusocial, Test 2 upregulated in primitively eusocial, BoPDini specific
Caust.v2_006975	adamts-like protein 1 isoform x1	0.859	7.637	4.5e-09	9.3e-07	1.4e-09	1.7e-07	Soc_P_Sol_vs_Soc_S_PD	Upregulated in Social Secondaries and Pre-dispersal										Day 1 up-regulated list-cage, QR < QL -field	Queen > Sterile Worker, Queen > Reproductive Worker			Retinue response significantly regulated		Differentially expressed between haplometrotic and pleometrosis queens
Caust.v2_001961	cuticular protein alogous to peritrophins 3-b precursor	3.405	6.28	1.4e-12	1.3e-09	1.2e-06	4.8e-05	Soc_P_Sol_vs_Soc_S_PD	Upregulated in Social Secondaries and Pre-dispersal			Upregulated in workers after 6 hours								Queen > Sterile Worker, Queen > Reproductive Worker			Retinue response significantly regulated		Differentially expressed between haplometrotic and pleometrosis queens
Caust.v2_001959	probable chitise 3	5.208	4.362	6.1e-09	1.1e-06	8.7e-10	1.1e-07	Soc_P_Sol_vs_Soc_S_PD	Upregulated in Social Secondaries and Pre-dispersal			Upregulated in workers after 6 hours								Queen > Sterile Worker, Queen > Reproductive Worker			Retinue response significantly regulated		Differentially expressed between haplometrotic and pleometrosis queens
Caust.v2_003327	probable pyruvate dehydrogese e1 component subunit mitochondrial-like	0.771	8.13	1.5e-05	0.00061	9.4e-06	0.00028	Soc_P_Sol_vs_Soc_S_PD	Upregulated in Social Secondaries and Pre-dispersal			Upregulated in queens after 108 hours								Queen > Sterile Worker, Queen > Reproductive Worker					Differentially expressed between haplometrotic and pleometrosis queens					BoPDini specific
Caust.v2_005720	pyruvate dehydrogese e1 component subunit mitochondrial	0.621	7.785	0.00017	0.0044	0.00014	0.0027	Soc_P_Sol_vs_Soc_S_PD	Upregulated in Social Secondaries and Pre-dispersal										Day 2 up-regulated list-Cage, Day 3 up-regulated list-cage	Queen > Sterile Worker, Queen > Reproductive Worker					Differentially expressed between haplometrotic and pleometrosis queens					Test 1 upregulated in eusocial, Apini specific
Caust.v2_011817	extracellular sulfatase sulf-1 homolog	0.716	6.631	0.0011	0.02	1.3e-05	0.00037	Soc_P_Sol_vs_Soc_S_PD	Upregulated in Social Secondaries and Pre-dispersal										Day 4 down-regulated list-cage	Queen > Sterile Worker, Queen > Reproductive Worker					Differentially expressed between haplometrotic and pleometrosis queens
Caust.v2_002420	phosphate carrier mitochondrial-like	0.693	9.939	5.8e-06	0.00028	3.3e-05	0.00078	Soc_P_Sol_vs_Soc_S_PD	Upregulated in Social Secondaries and Pre-dispersal			Upregulated in queens after 108 hours								Queen > Sterile Worker, Queen > Reproductive Worker					Differentially expressed between haplometrotic and pleometrosis queens
Caust.v2_001403	uncharacterized protein loc657853	4.532	5.801	2.9e-11	1.5e-08	1.1e-15	7.4e-13	Soc_P_Sol_vs_Soc_S_PD	Upregulated in Social Secondaries and Pre-dispersal		Nurse High									Queen > Sterile Worker, Queen > Reproductive Worker					Differentially expressed between haplometrotic and pleometrosis queens
Caust.v2_009681		0.481	7.002	0.00014	0.0039	0.00061	0.009	Soc_P_Sol_vs_Soc_S_PD	Upregulated in Social Secondaries and Pre-dispersal			Upregulated in workers after 6 hours, Upregulated in queens after 108 hours								Queen > Sterile Worker, Queen > Reproductive Worker					Differentially expressed between haplometrotic and pleometrosis queens
Caust.v2_005838		3.689	3.082	0.001	0.019	1.9e-09	2.2e-07	Soc_P_Sol_vs_Soc_S_PD	Upregulated in Social Secondaries and Pre-dispersal											Queen > Sterile Worker, Queen > Reproductive Worker					Differentially expressed between haplometrotic and pleometrosis queens
Caust.v2_008160	arylsulfatase b	1.036	7.144	1e-05	0.00045	3.1e-09	3.2e-07	Soc_P_Sol_vs_Soc_S_PD	Upregulated in Social Secondaries and Pre-dispersal			Upregulated in workers after 12 hours								Queen > Sterile Worker, Queen > Reproductive Worker				Down regulated in mated queens
Caust.v2_006417	cytochrome c	0.926	8.547	7.5e-07	5.1e-05	5.5e-07	2.5e-05	Soc_P_Sol_vs_Soc_S_PD	Upregulated in Social Secondaries and Pre-dispersal			Upregulated in Queen after 6 hours, Upregulated in Queens after 12 hours, Upregulated in Queens after 60 hours, Upregulated in Queens after 84 hours, Upregulated in queens after 108 hours							Day 2 up-regulated list-cage	Queen > Sterile Worker, Queen > Reproductive Worker									DE between castes of P. metricus in brain
Caust.v2_004531	alpha-n-acetylgalactosaminidase	0.629	3.029	0.0022	0.033	0.0015	0.018	Soc_P_Sol_vs_Soc_S_PD	Upregulated in Social Secondaries and Pre-dispersal			Upregulated in workers after 6 hours, Upregulated in workers after 36 hours							Day 2 up-regulated list-cage	Queen > Sterile Worker, Queen > Reproductive Worker			Retinue response significantly regulated							Test 2 upregulated in noneusocial
Caust.v2_003265	ligand-gated ion channel phcl isoform x6	0.475	8.484	0.00019	0.0047	0.00058	0.0086	Soc_P_Sol_vs_Soc_S_PD	Upregulated in Social Secondaries and Pre-dispersal			Upregulated in Queens after 60 hours								Queen > Sterile Worker, Queen > Reproductive Worker
Caust.v2_009403	uncharacterized protein loc411058	0.79	4.286	0.0031	0.043	0.00027	0.0046	Soc_P_Sol_vs_Soc_S_PD	Upregulated in Social Secondaries and Pre-dispersal										Day 2 up-regulated list-cage	Queen > Sterile Worker, Queen > Reproductive Worker
Caust.v2_016967		1.06	4.015	0.00035	0.0079	5.5e-05	0.0012	Soc_P_Sol_vs_Soc_S_PD	Upregulated in Social Secondaries and Pre-dispersal		Forager High	Upregulated in Queens after 132 hours								Queen > Sterile Worker, Queen > Reproductive Worker
Caust.v2_007902	tubulointerstitial nephritis antigen-like	1.463	2.969	0.0036	0.048	1.1e-05	0.00031	Soc_P_Sol_vs_Soc_S_PD	Upregulated in Social Secondaries and Pre-dispersal											Queen > Sterile Worker, Queen > Reproductive Worker
Caust.v2_015748	tyramine receptor	0.539	4.992	0.00028	0.0067	0.00015	0.0027	Soc_P_Sol_vs_Soc_S_PD	Upregulated in Social Secondaries and Pre-dispersal											Queen > Sterile Worker, Queen > Reproductive Worker
Caust.v2_002196	tyrosine kise receptor cad96ca-like	1.379	4.303	0.00014	0.0039	1.6e-07	9.4e-06	Soc_P_Sol_vs_Soc_S_PD	Upregulated in Social Secondaries and Pre-dispersal											Queen > Sterile Worker, Queen > Reproductive Worker
Caust.v2_006126	uncharacterized protein loc100878943	0.522	7.598	2.8e-05	0.001	0.00027	0.0045	Soc_P_Sol_vs_Soc_S_PD	Upregulated in Social Secondaries and Pre-dispersal											Queen > Sterile Worker, Queen > Reproductive Worker
Caust.v2_013838		1.395	0.966	0.00022	0.0053	3e-06	0.00011	Soc_P_Sol_vs_Soc_S_PD	Upregulated in Social Secondaries and Pre-dispersal			Upregulated in Queens after 84 hours								Queen > Sterile Worker, Queen > Reproductive Worker
Caust.v2_013834		1.62	6.446	5.2e-14	8.8e-11	4.9e-18	6.5e-15	Soc_P_Sol_vs_Soc_S_PD	Upregulated in Social Secondaries and Pre-dispersal			Upregulated in Queens after 84 hours								Queen > Sterile Worker, Queen > Reproductive Worker
Caust.v2_005967		0.602	5.869	9.2e-06	0.00041	9.1e-06	0.00027	Soc_P_Sol_vs_Soc_S_PD	Upregulated in Social Secondaries and Pre-dispersal											Queen > Sterile Worker, Queen > Reproductive Worker
Caust.v2_015938		0.553	8.497	0.0011	0.019	0.00092	0.012	Soc_P_Sol_vs_Soc_S_PD	Upregulated in Social Secondaries and Pre-dispersal					Colgen						Queen > Sterile Worker, Queen > Reproductive WorkerReproductive Worker > Sterile Worker
Caust.v2_008883		0.49	7.479	8.3e-05	0.0025	6.6e-05	0.0014	Soc_P_Sol_vs_Soc_S_PD	Upregulated in Social Secondaries and Pre-dispersal											Queen > Sterile Worker, Queen > Reproductive WorkerReproductive Worker > Sterile Worker
Caust.v2_005470		0.45	8.084	0.0027	0.039	0.0034	0.035	Soc_P_Sol_vs_Soc_S_PD	Upregulated in Social Secondaries and Pre-dispersal											Reproductive Worker > Queen					Differentially expressed between haplometrotic and pleometrosis queens
Caust.v2_020280		0.684	4.106	2e-05	0.00079	1.7e-05	0.00044	Soc_P_Sol_vs_Soc_S_PD	Upregulated in Social Secondaries and Pre-dispersal											Reproductive Worker > Queen					Differentially expressed between haplometrotic and pleometrosis queens
Caust.v2_012457		0.553	9.893	5.6e-06	0.00027	7.8e-05	0.0016	Soc_P_Sol_vs_Soc_S_PD	Upregulated in Social Secondaries and Pre-dispersal			Upregulated in workers after 36 hours, Upregulated in workers after 108 hours			overexpressed in fifth-instar queen or worker larvae	Higher in forager, higher in starved				Reproductive Worker > Queen				Upregulated in mated queens, Down regulated in CO2 treated mated queens					DE between castes of P. metricus in brain
Caust.v2_013998	mannosyl-oligosaccharide -alpha-mannosidase ia isoform x1	0.406	7.134	0.0017	0.027	0.00089	0.012	Soc_P_Sol_vs_Soc_S_PD	Upregulated in Social Secondaries and Pre-dispersal			Upregulated in queen after 4 hours								Reproductive Worker > Queen			Retinue response significantly regulated
Caust.v2_015893	probable ras gtpase-activating	0.425	7.397	0.0019	0.031	0.003	0.032	Soc_P_Sol_vs_Soc_S_PD	Upregulated in Social Secondaries and Pre-dispersal										Day 2 down-regulated list-cage	Reproductive Worker > Queen
Caust.v2_015128	kinesin-like protein	0.49	5.029	0.0031	0.043	0.0026	0.028	Soc_P_Sol_vs_Soc_S_PD	Upregulated in Social Secondaries and Pre-dispersal											Reproductive Worker > Queen
Caust.v2_010751	probable cationic amino acid transporter-like isoform 2	0.419	6.843	0.001	0.019	0.00071	0.01	Soc_P_Sol_vs_Soc_S_PD	Upregulated in Social Secondaries and Pre-dispersal											Reproductive Worker > Queen
Caust.v2_010809	protein tanc2	0.691	5.107	0.0023	0.034	0.00015	0.0027	Soc_P_Sol_vs_Soc_S_PD	Upregulated in Social Secondaries and Pre-dispersal											Reproductive Worker > Queen
Caust.v2_009779	uncharacterized protein partial	0.87	4.898	6.7e-06	0.00032	8.8e-07	3.7e-05	Soc_P_Sol_vs_Soc_S_PD	Upregulated in Social Secondaries and Pre-dispersal											Reproductive Worker > Queen
Caust.v2_016211		0.61	8.21	0.0027	0.039	0.00064	0.0094	Soc_P_Sol_vs_Soc_S_PD	Upregulated in Social Secondaries and Pre-dispersal											Reproductive Worker > Queen
Caust.v2_005891	cadherin-related tumor suppressor	1.985	2.452	0.00012	0.0034	2e-09	2.3e-07	Soc_P_Sol_vs_Soc_S_PD	Upregulated in Social Secondaries and Pre-dispersal											Sterile worker > Queen					Differentially expressed between haplometrotic and pleometrosis queens
Caust.v2_006427	protein yellow-like	5.366	2.069	0.00044	0.0096	5.2e-09	5e-07	Soc_P_Sol_vs_Soc_S_PD	Upregulated in Social Secondaries and Pre-dispersal											Sterile worker > Queen					Differentially expressed between haplometrotic and pleometrosis queens
Caust.v2_009433	sodium- and chloride-dependent gaba transporter 1	1.268	6.902	2.2e-10	8.8e-08	2.2e-16	1.6e-13	Soc_P_Sol_vs_Soc_S_PD	Upregulated in Social Secondaries and Pre-dispersal											Sterile worker > Queen					Differentially expressed between haplometrotic and pleometrosis queens
Caust.v2_010068	inositol monophosphatase 2	0.867	4.409	0.0002	0.0051	0.00029	0.0049	Soc_P_Sol_vs_Soc_S_PD	Upregulated in Social Secondaries and Pre-dispersal			Upregulated in workers after 84 hours							Day 3 up-regulated list-cage	Sterile worker > Queen
Caust.v2_012136	uncharacterized protein loc100679778	2.613	2.508	0.0029	0.041	3.5e-08	2.5e-06	Soc_P_Sol_vs_Soc_S_PD	Upregulated in Social Secondaries and Pre-dispersal			Upregulated in workers after 60 hours								Sterile worker > Queen			Retinue response significantly regulated
Caust.v2_001071	low-density lipoprotein receptor-related partial	3.11	7.126	3.6e-09	7.9e-07	6.1e-10	8.7e-08	Soc_P_Sol_vs_Soc_S_PD	Upregulated in Social Secondaries and Pre-dispersal										Day 4 down-regulated list-cage	Sterile worker > Queen
Caust.v2_003346		4.013	12.752	7.9e-08	7.9e-06	0.00023	0.004	Soc_P_Sol_vs_Soc_S_PD	Upregulated in Social Secondaries and Pre-dispersal											Sterile worker > Queen
Caust.v2_013585		2.495	1.283	4.5e-06	0.00023	4.7e-05	0.0011	Soc_P_Sol_vs_Soc_S_PD	Upregulated in Social Secondaries and Pre-dispersal											Sterile worker > Queen, Reproductive Worker > Queen				Upregulated in CO2 treated mated queens, Upregulated in CO2 treated virgin queens	Differentially expressed between haplometrotic and pleometrosis queens
Caust.v2_018380		2.82	-0.071	2.5e-06	0.00013	2.7e-08	2.1e-06	Soc_P_Sol_vs_Soc_S_PD	Upregulated in Social Secondaries and Pre-dispersal											Sterile worker > Queen, Reproductive Worker > Queen				Upregulated in CO2 treated mated queens, Upregulated in CO2 treated virgin queens	Differentially expressed between haplometrotic and pleometrosis queens
Caust.v2_010857	glutathione s-transferase-like	1.274	1.379	0.0001	0.003	8.1e-05	0.0017	Soc_P_Sol_vs_Soc_S_PD	Upregulated in Social Secondaries and Pre-dispersal										Day 3 down-regulated list-cage	Sterile worker > Queen, Reproductive Worker > Queen					Differentially expressed between haplometrotic and pleometrosis queens
Caust.v2_001147	neuroligin- y-linked-like	0.562	5.433	0.003	0.042	0.0012	0.015	Soc_P_Sol_vs_Soc_S_PD	Upregulated in Social Secondaries and Pre-dispersal											Sterile worker > Queen, Reproductive Worker > Queen					Differentially expressed between haplometrotic and pleometrosis queens
Caust.v2_010256		0.592	8.248	0.003	0.042	0.002	0.023	Soc_P_Sol_vs_Soc_S_PD	Upregulated in Social Secondaries and Pre-dispersal											Sterile worker > Queen, Reproductive Worker > Queen					Differentially expressed between haplometrotic and pleometrosis queens
Caust.v2_009024	beta-glucuronidase-like isoform x1	2.506	6.224	0.00019	0.0047	2.2e-12	6.4e-10	Soc_P_Sol_vs_Soc_S_PD	Upregulated in Social Secondaries and Pre-dispersal											Sterile worker > Queen, Reproductive Worker > Queen				Down regulated in mated queens, Upregulated in CO2 treated mated queens
Caust.v2_016447	2-acylglycerol o-acyltransferase 1-like	0.388	6.246	0.0035	0.047	0.00051	0.0077	Soc_P_Sol_vs_Soc_S_PD	Upregulated in Social Secondaries and Pre-dispersal		Nurse High	Upregulated in workers after 6 hours								Sterile worker > Queen, Reproductive Worker > Queen				Upregulated in mated queens, Down regulated in CO2 treated mated queens
Caust.v2_005384	protein rop	0.427	8.196	0.00067	0.013	0.00026	0.0045	Soc_P_Sol_vs_Soc_S_PD	Upregulated in Social Secondaries and Pre-dispersal											Sterile worker > Queen, Reproductive Worker > Queen									DE between castes of P. metricus in brain
Caust.v2_015433	egf domain-specific o-linked n-acetylglucosamine transferase	0.413	5.096	0.003	0.042	0.0031	0.033	Soc_P_Sol_vs_Soc_S_PD	Upregulated in Social Secondaries and Pre-dispersal			Upregulated in workers after 60 hours								Sterile worker > Queen, Reproductive Worker > Queen
Caust.v2_001648	plasma mePDrane calcium-transporting atpase 3-like	0.649	6.403	8.1e-05	0.0025	1.1e-05	0.00031	Soc_P_Sol_vs_Soc_S_PD	Upregulated in Social Secondaries and Pre-dispersal											Sterile worker > Queen, Reproductive Worker > Queen			Retinue response significantly regulated
Caust.v2_022537	glutamate receptor 1	1.306	1.222	0.00022	0.0054	0.00012	0.0023	Soc_P_Sol_vs_Soc_S_PD	Upregulated in Social Secondaries and Pre-dispersal											Sterile worker > Queen, Reproductive Worker > Queen
Caust.v2_012408	glutamate receptor 1-like	1.256	3.557	0.0017	0.028	0.00012	0.0023	Soc_P_Sol_vs_Soc_S_PD	Upregulated in Social Secondaries and Pre-dispersal											Sterile worker > Queen, Reproductive Worker > Queen
Caust.v2_014349		0.76	7.438	4.9e-09	9.9e-07	5.3e-09	5.1e-07	Soc_P_Sol_vs_Soc_S_PD	Upregulated in Social Secondaries and Pre-dispersal										Day 3 down-regulated list-cage, QR > QL-field	Sterile worker > Queen, Reproductive Worker > Queen
Caust.v2_008082		0.791	4.557	0.0014	0.023	0.00015	0.0027	Soc_P_Sol_vs_Soc_S_PD	Upregulated in Social Secondaries and Pre-dispersal											Sterile worker > Queen, Reproductive Worker > Queen
Caust.v2_019378		3.188	4.831	1.1e-09	3.2e-07	4.7e-06	0.00015	Soc_P_Sol_vs_Soc_S_PD	Upregulated in Social Secondaries and Pre-dispersal											Sterile worker > Queen, Reproductive Worker > Queen
Caust.v2_015077		3.819	6.579	7.8e-06	0.00036	2.2e-06	7.9e-05	Soc_P_Sol_vs_Soc_S_PD	Upregulated in Social Secondaries and Pre-dispersal											Sterile worker > Queen, Reproductive Worker > Queen
Caust.v2_008682	protocadherin-15	0.505	5.821	0.00035	0.0079	0.00034	0.0056	Soc_P_Sol_vs_Soc_S_PD	Upregulated in Social Secondaries and Pre-dispersal											Sterile worker > QueenSterile Worker > Reproductive Worker					Differentially expressed between haplometrotic and pleometrosis queens
Caust.v2_018843		1.781	0.431	0.00015	0.0039	1.2e-05	0.00034	Soc_P_Sol_vs_Soc_S_PD	Upregulated in Social Secondaries and Pre-dispersal											Sterile worker > QueenSterile Worker > Reproductive Worker					Differentially expressed between haplometrotic and pleometrosis queens
Caust.v2_013243	ras-gef domain-containing family mePDer 1b-like	0.614	7.173	5.2e-05	0.0017	1.6e-05	0.00043	Soc_P_Sol_vs_Soc_S_PD	Upregulated in Social Secondaries and Pre-dispersal										Day 2 down-regulated list-cage	Sterile Worker > Reproductive Worker
Caust.v2_002948	solute carrier organic anion transporter family mePDer 3a1	1.063	5.997	0.00035	0.0078	5.2e-07	2.5e-05	Soc_P_Sol_vs_Soc_S_PD	Upregulated in Social Secondaries and Pre-dispersal											Sterile Worker > Reproductive Worker
Caust.v2_008200	probable cytochrome p450 303a1	1.348	0.911	0.0022	0.033	0.00037	0.006	Soc_P_Sol_vs_Soc_S_PD	Upregulated in Social Secondaries and Pre-dispersal			Upregulated in Queens after 60 hours															Genes differentially expressed in the cerebellum of male sticklebacks in response to intrusion of a conspecific male into his territory.
Caust.v2_002644	dh dehydrogese	0.626	8.398	0.00042	0.0092	0.00051	0.0077	Soc_P_Sol_vs_Soc_S_PD	Upregulated in Social Secondaries and Pre-dispersal			Upregulated in queens after 108 hours															Genes differentially expressed in the diencephalon of male sticklebacks in response to intrusion of a conspecific male into his territoryGenes differentially expressed in the cerebellum of male sticklebacks in response to intrusion of a conspecific male into his territory.
Caust.v2_011403		0.546	7.481	0.00013	0.0037	0.00011	0.0021	Soc_P_Sol_vs_Soc_S_PD	Upregulated in Social Secondaries and Pre-dispersal																		Genes differentially expressed in the telencephalon of male sticklebacks in response to intrusion of a conspecific male into his territoryGenes differentially expressed in the diencephalon of male sticklebacks in response to intrusion of a conspecific male into his territoryGenes differentially expressed in the cerebellum of male sticklebacks in response to intrusion of a conspecific male into hi…
Caust.v2_017536		3.456	1.902	1.3e-05	0.00056	1.4e-09	1.7e-07	Soc_P_Sol_vs_Soc_S_PD	Upregulated in Social Secondaries and Pre-dispersal															Down regulated in mated queens, Upregulated in CO2 treated mated queens	Differentially expressed between haplometrotic and pleometrosis queens
Caust.v2_022146		3.932	7.65	1.1e-11	6.9e-09	0.00022	0.0039	Soc_P_Sol_vs_Soc_S_PD	Upregulated in Social Secondaries and Pre-dispersal															Down regulated in mated queens, Upregulated in CO2 treated mated queens	Differentially expressed between haplometrotic and pleometrosis queens
Caust.v2_007328	pyridoxine-5 -phosphate oxidase-like	1.546	2.756	1.9e-05	0.00076	2.3e-05	0.00057	Soc_P_Sol_vs_Soc_S_PD	Upregulated in Social Secondaries and Pre-dispersal		Forager High													Down regulated in mated queens, Upregulated in CO2 treated mated queens, Upregulated in CO2 treated virgin queens	Differentially expressed between haplometrotic and pleometrosis queens
Caust.v2_005908	glycerol kise isoform x1	0.837	5.913	8.9e-09	1.4e-06	6.3e-09	5.9e-07	Soc_P_Sol_vs_Soc_S_PD	Upregulated in Social Secondaries and Pre-dispersal										Day 2 up-regulated list-cage, QR > QL-field					Upregulated in mated queens	Differentially expressed between haplometrotic and pleometrosis queens
Caust.v2_018369	glutamate ionotropic kaite 2	1.118	5.261	0.00025	0.0059	3e-06	0.00011	Soc_P_Sol_vs_Soc_S_PD	Upregulated in Social Secondaries and Pre-dispersal															Upregulated in mated queens	Differentially expressed between haplometrotic and pleometrosis queens
Caust.v2_007384	lim domain-binding protein 3	0.426	8.365	0.00041	0.0091	0.0023	0.026	Soc_P_Sol_vs_Soc_S_PD	Upregulated in Social Secondaries and Pre-dispersal															Upregulated in mated queens	Differentially expressed between haplometrotic and pleometrosis queens
Caust.v2_008157	spondin-1	0.735	5.35	2.1e-07	1.8e-05	2.3e-06	8.4e-05	Soc_P_Sol_vs_Soc_S_PD	Upregulated in Social Secondaries and Pre-dispersal															Upregulated in mated queens	Differentially expressed between haplometrotic and pleometrosis queens
Caust.v2_014821		0.551	4.825	0.00082	0.016	0.0026	0.028	Soc_P_Sol_vs_Soc_S_PD	Upregulated in Social Secondaries and Pre-dispersal			Upregulated in Queens after 84 hours												Upregulated in mated queens	Differentially expressed between haplometrotic and pleometrosis queens
Caust.v2_018637		0.875	1.857	0.0022	0.033	0.0059	0.053	Soc_P_Sol_vs_Soc_S_PD	Upregulated in Social Secondaries and Pre-dispersal										Day 2 up-regulated list-cage, QR > QL-field					Upregulated in mated queens	Differentially expressed between haplometrotic and pleometrosis queens
Caust.v2_005048	alcohol dehydrogese	0.721	7.558	0.00029	0.0068	0.00016	0.0029	Soc_P_Sol_vs_Soc_S_PD	Upregulated in Social Secondaries and Pre-dispersal			Upregulated in workers after 6 hours												Upregulated in mated queens, Down regulated in CO2 treated mated queens	Differentially expressed between haplometrotic and pleometrosis queens
Caust.v2_001089	alpha-tocopherol transfer	0.505	6.152	0.0029	0.04	0.0013	0.017	Soc_P_Sol_vs_Soc_S_PD	Upregulated in Social Secondaries and Pre-dispersal			Upregulated in workers after 6 hours												Upregulated in mated queens, Down regulated in CO2 treated mated queens	Differentially expressed between haplometrotic and pleometrosis queens
Caust.v2_004138	flavin-containing monooxygese fmo gs-ox-like 3-like	1.54	3.269	8.5e-09	1.4e-06	3e-08	2.3e-06	Soc_P_Sol_vs_Soc_S_PD	Upregulated in Social Secondaries and Pre-dispersal															Upregulated in mated queens, Down regulated in CO2 treated mated queens	Differentially expressed between haplometrotic and pleometrosis queens
Caust.v2_005429		0.357	10.588	0.0025	0.036	0.021	0.13	Soc_P_Sol_vs_Soc_S_PD	Upregulated in Social Secondaries and Pre-dispersal			Upregulated in Queens after 60 hours												Upregulated in mated queens, Down regulated in CO2 treated mated queens	Differentially expressed between haplometrotic and pleometrosis queens
Caust.v2_009730		1.824	1.042	4e-07	3.1e-05	1.3e-06	4.9e-05	Soc_P_Sol_vs_Soc_S_PD	Upregulated in Social Secondaries and Pre-dispersal			Upregulated in Queens after 60 hours												Upregulated in mated queens, Down regulated in CO2 treated mated queens	Differentially expressed between haplometrotic and pleometrosis queens
Caust.v2_014703		2.29	7.572	6.5e-07	4.6e-05	7.2e-05	0.0015	Soc_P_Sol_vs_Soc_S_PD	Upregulated in Social Secondaries and Pre-dispersal															Upregulated in mated queens, Down regulated in CO2 treated mated queens	Differentially expressed between haplometrotic and pleometrosis queens
Caust.v2_007241	agrin isoform x1	1.012	4.763	0.0011	0.019	4e-06	0.00014	Soc_P_Sol_vs_Soc_S_PD	Upregulated in Social Secondaries and Pre-dispersal										Day 3 down-regulated list-cage						Differentially expressed between haplometrotic and pleometrosis queens				DE between castes of P. metricus in brain		Upregulated in BoPDus reproductives
Caust.v2_010692	alpha-2-macroglobulin-like protein 1	0.444	7.417	0.0025	0.037	0.0016	0.019	Soc_P_Sol_vs_Soc_S_PD	Upregulated in Social Secondaries and Pre-dispersal										Day 2 up-regulated list-Cage, Day 3 up-regulated list-cage, QMP > QL -field, QR > QL-field, QMP > QL and upreg in cage day 3-field						Differentially expressed between haplometrotic and pleometrosis queens				DE between castes of P. metricus in brain
Caust.v2_013938	titin-like isoform x2	0.652	5.208	0.00021	0.0051	3.6e-05	0.00086	Soc_P_Sol_vs_Soc_S_PD	Upregulated in Social Secondaries and Pre-dispersal					Colgen											Differentially expressed between haplometrotic and pleometrosis queens				DE between castes of P. metricus in brain
Caust.v2_015117		0.702	8.659	0.00049	0.01	0.00024	0.0041	Soc_P_Sol_vs_Soc_S_PD	Upregulated in Social Secondaries and Pre-dispersal										Day 2 up-regulated list-cage						Differentially expressed between haplometrotic and pleometrosis queens				DE between castes of P. metricus in brain
Caust.v2_009746	eph receptor tyrosine kise isoform x12	0.774	6.807	0.00085	0.016	8.2e-06	0.00025	Soc_P_Sol_vs_Soc_S_PD	Upregulated in Social Secondaries and Pre-dispersal																Differentially expressed between haplometrotic and pleometrosis queens							WW > LL
Caust.v2_012590	homeobox protein prospero	0.44	5.136	0.0027	0.038	0.0017	0.02	Soc_P_Sol_vs_Soc_S_PD	Upregulated in Social Secondaries and Pre-dispersal										Day 2 down-regulated list-cage						Differentially expressed between haplometrotic and pleometrosis queens							WW-LW > WL-LL
Caust.v2_015222	elongation of very long chain fatty acids protein 1-like	2.65	2.903	0.0029	0.041	5.7e-07	2.6e-05	Soc_P_Sol_vs_Soc_S_PD	Upregulated in Social Secondaries and Pre-dispersal																Differentially expressed between haplometrotic and pleometrosis queens							WW-LW > WL-LL
Caust.v2_003356	39s ribosomal protein mitochondrial-like	0.38	7.189	0.0017	0.028	0.0066	0.058	Soc_P_Sol_vs_Soc_S_PD	Upregulated in Social Secondaries and Pre-dispersal										Day 2 up-regulated list-cage						Differentially expressed between haplometrotic and pleometrosis queens					BoPDini specific
Caust.v2_017082	atp synthase subunit mitochondrial-like	0.619	8.736	0.0009	0.017	0.0022	0.025	Soc_P_Sol_vs_Soc_S_PD	Upregulated in Social Secondaries and Pre-dispersal	Alarm pheromone < control, AHB < EHB- solider colony genotype		Upregulated in queens after 108 hours													Differentially expressed between haplometrotic and pleometrosis queens
Caust.v2_002222	h aca ribonucleoprotein complex subunit 2-like protein	0.626	2.781	0.0022	0.033	0.0041	0.04	Soc_P_Sol_vs_Soc_S_PD	Upregulated in Social Secondaries and Pre-dispersal			Upregulated in Queens after 60 hours													Differentially expressed between haplometrotic and pleometrosis queens					Test 1 upregulated in eusocial, Test 2 upregulated in primitively eusocial
Caust.v2_002077	lipoyltransferase mitochondrial	0.552	6.22	0.00053	0.011	0.00016	0.0029	Soc_P_Sol_vs_Soc_S_PD	Upregulated in Social Secondaries and Pre-dispersal			Upregulated in Queens after 12 hours											Retinue response significantly regulated		Differentially expressed between haplometrotic and pleometrosis queens
Caust.v2_005025	mitochondrial chaperone bcs1	1.055	8.307	0.00053	0.011	7.5e-07	3.2e-05	Soc_P_Sol_vs_Soc_S_PD	Upregulated in Social Secondaries and Pre-dispersal			Upregulated in workers after 6 hours							Day 3 up-regulated list-cage						Differentially expressed between haplometrotic and pleometrosis queens
Caust.v2_019811	pupal cuticle protein edg-78e	3.195	5.934	5.5e-09	1.1e-06	0.00067	0.0097	Soc_P_Sol_vs_Soc_S_PD	Upregulated in Social Secondaries and Pre-dispersal		Nurse High												Retinue response significantly regulated		Differentially expressed between haplometrotic and pleometrosis queens
Caust.v2_014311	voltage-dependent anion-selective channel-like	0.736	9.562	1.8e-09	4.8e-07	9.2e-07	3.8e-05	Soc_P_Sol_vs_Soc_S_PD	Upregulated in Social Secondaries and Pre-dispersal										Day 2 up-regulated list-cage				Retinue response significantly regulated		Differentially expressed between haplometrotic and pleometrosis queens
Caust.v2_010457	15-hydroxyprostaglandin dehydrogese	0.51	10.957	0.00029	0.0068	0.0025	0.028	Soc_P_Sol_vs_Soc_S_PD	Upregulated in Social Secondaries and Pre-dispersal			Upregulated in workers after 60 hours													Differentially expressed between haplometrotic and pleometrosis queens
Caust.v2_014473	actin-binding lim protein 1-like	0.646	3.951	0.00012	0.0033	0.00036	0.0058	Soc_P_Sol_vs_Soc_S_PD	Upregulated in Social Secondaries and Pre-dispersal										Day 2 up-regulated list-cage, QMP > QL -field						Differentially expressed between haplometrotic and pleometrosis queens
Caust.v2_011617	beta- -mannosyltransferase egh	0.948	7.764	2e-08	2.7e-06	4.5e-07	2.2e-05	Soc_P_Sol_vs_Soc_S_PD	Upregulated in Social Secondaries and Pre-dispersal						overexpressed in fifth-instar queen or worker larvae										Differentially expressed between haplometrotic and pleometrosis queens
Caust.v2_009724	dihydrolipoyl mitochondrial	0.802	7.509	5e-05	0.0017	6.8e-06	0.00021	Soc_P_Sol_vs_Soc_S_PD	Upregulated in Social Secondaries and Pre-dispersal																Differentially expressed between haplometrotic and pleometrosis queens					Test 1 upregulated in eusocial
Caust.v2_002992	flotillin-1-like isoform 1	0.422	6.942	0.00092	0.017	9.1e-05	0.0018	Soc_P_Sol_vs_Soc_S_PD	Upregulated in Social Secondaries and Pre-dispersal														Retinue response significantly regulated		Differentially expressed between haplometrotic and pleometrosis queens
Caust.v2_008782	glycine receptor subunit alpha-3	0.51	6.679	6.7e-05	0.0021	1e-05	0.0003	Soc_P_Sol_vs_Soc_S_PD	Upregulated in Social Secondaries and Pre-dispersal										Day 2 up-regulated list-cage, QMP < QL -field, QR < QL -field						Differentially expressed between haplometrotic and pleometrosis queens
Caust.v2_007302	group xv phospholipase a2-like	0.453	8.561	0.00063	0.013	0.0039	0.039	Soc_P_Sol_vs_Soc_S_PD	Upregulated in Social Secondaries and Pre-dispersal			Upregulated in workers after 6 hours													Differentially expressed between haplometrotic and pleometrosis queens
Caust.v2_014833	peptidyl-prolyl cis-trans isomerase fkbp14-like	0.919	3.336	1e-06	6.5e-05	1.1e-06	4.5e-05	Soc_P_Sol_vs_Soc_S_PD	Upregulated in Social Secondaries and Pre-dispersal														Retinue response significantly regulated		Differentially expressed between haplometrotic and pleometrosis queens
Caust.v2_014834	peptidyl-prolyl cis-trans isomerase fkbp14-like	1.058	1.338	0.0018	0.029	0.0016	0.019	Soc_P_Sol_vs_Soc_S_PD	Upregulated in Social Secondaries and Pre-dispersal														Retinue response significantly regulated		Differentially expressed between haplometrotic and pleometrosis queens
Caust.v2_007382	probable tubulin polyglutamylase ttll2	0.968	3.049	0.00047	0.01	0.00016	0.003	Soc_P_Sol_vs_Soc_S_PD	Upregulated in Social Secondaries and Pre-dispersal														Retinue response significantly regulated		Differentially expressed between haplometrotic and pleometrosis queens
Caust.v2_009654	protein i m not dead yet	0.562	4.571	0.0021	0.032	0.0023	0.026	Soc_P_Sol_vs_Soc_S_PD	Upregulated in Social Secondaries and Pre-dispersal			Upregulated in workers after 6 hours, Upregulated in Queens after 12 hours													Differentially expressed between haplometrotic and pleometrosis queens
Caust.v2_010740	ras-like protein 2	0.4	6.03	0.0025	0.037	0.00019	0.0034	Soc_P_Sol_vs_Soc_S_PD	Upregulated in Social Secondaries and Pre-dispersal			Upregulated in workers after 6 hours													Differentially expressed between haplometrotic and pleometrosis queens
Caust.v2_018749	serine-threonine kise receptor-associated	0.446	5.352	0.0018	0.029	0.0031	0.033	Soc_P_Sol_vs_Soc_S_PD	Upregulated in Social Secondaries and Pre-dispersal			Upregulated in Queens after 12 hours													Differentially expressed between haplometrotic and pleometrosis queens
Caust.v2_022362	tubulin beta-1 chain-like	1.445	3.408	5.7e-06	0.00028	2.9e-09	3e-07	Soc_P_Sol_vs_Soc_S_PD	Upregulated in Social Secondaries and Pre-dispersal		Differentially expressed in fat bodies after usp RNAi, Genes differentially expressed in response to juvenile hormone analog treatment														Differentially expressed between haplometrotic and pleometrosis queens
Caust.v2_003649	uncharacterized protein loc100121799 isoform x1	0.709	7.217	0.00014	0.0038	1.2e-05	0.00033	Soc_P_Sol_vs_Soc_S_PD	Upregulated in Social Secondaries and Pre-dispersal										Day 3 down-regulated list-cage, QR > QL-field						Differentially expressed between haplometrotic and pleometrosis queens
Caust.v2_004192		0.93	9.228	0.00021	0.0051	4.8e-05	0.0011	Soc_P_Sol_vs_Soc_S_PD	Upregulated in Social Secondaries and Pre-dispersal			Upregulated in workers after 17 hours			overexpressed in fifth-instar queen or worker larvae										Differentially expressed between haplometrotic and pleometrosis queens
Caust.v2_015684	aggrecan core protein	1.872	4.138	3.4e-05	0.0012	7.9e-05	0.0016	Soc_P_Sol_vs_Soc_S_PD	Upregulated in Social Secondaries and Pre-dispersal																Differentially expressed between haplometrotic and pleometrosis queens
Caust.v2_006070	ankyrin repeat and btb poz domain-containing protein btbd11-like	0.891	4.71	8.1e-06	0.00037	2.5e-07	1.4e-05	Soc_P_Sol_vs_Soc_S_PD	Upregulated in Social Secondaries and Pre-dispersal																Differentially expressed between haplometrotic and pleometrosis queens
Caust.v2_008632	aromatic-l-amino-acid decarboxylase	0.422	6.767	0.0011	0.02	0.00013	0.0025	Soc_P_Sol_vs_Soc_S_PD	Upregulated in Social Secondaries and Pre-dispersal																Differentially expressed between haplometrotic and pleometrosis queens
Caust.v2_019937	aromatic-l-amino-acid decarboxylase-like	2.213	7.107	0.0013	0.022	8.7e-05	0.0018	Soc_P_Sol_vs_Soc_S_PD	Upregulated in Social Secondaries and Pre-dispersal																Differentially expressed between haplometrotic and pleometrosis queens
Caust.v2_007162	atp synthase subunit mitochondrial	0.987	8.37	4.4e-05	0.0015	8.9e-06	0.00027	Soc_P_Sol_vs_Soc_S_PD	Upregulated in Social Secondaries and Pre-dispersal																Differentially expressed between haplometrotic and pleometrosis queens
Caust.v2_007450	bestrophin-2- partial	0.477	5.82	0.0026	0.037	0.0016	0.019	Soc_P_Sol_vs_Soc_S_PD	Upregulated in Social Secondaries and Pre-dispersal																Differentially expressed between haplometrotic and pleometrosis queens
Caust.v2_002773	biotin--protein ligase	0.497	6.665	0.00014	0.0038	1.1e-05	0.00031	Soc_P_Sol_vs_Soc_S_PD	Upregulated in Social Secondaries and Pre-dispersal																Differentially expressed between haplometrotic and pleometrosis queens
Caust.v2_016608	cadherin-89d isoform x1	2.608	3.069	0.0017	0.028	7e-07	3.1e-05	Soc_P_Sol_vs_Soc_S_PD	Upregulated in Social Secondaries and Pre-dispersal																Differentially expressed between haplometrotic and pleometrosis queens
Caust.v2_013902	calmodulin-lysine n-methyltransferase-like	0.746	4.747	6.5e-07	4.6e-05	2e-06	7.3e-05	Soc_P_Sol_vs_Soc_S_PD	Upregulated in Social Secondaries and Pre-dispersal																Differentially expressed between haplometrotic and pleometrosis queens
Caust.v2_013931	cuticle protein 6	1.538	4.103	0.00022	0.0055	0.00065	0.0095	Soc_P_Sol_vs_Soc_S_PD	Upregulated in Social Secondaries and Pre-dispersal																Differentially expressed between haplometrotic and pleometrosis queens
Caust.v2_003201	decaprenyl-diphosphate synthase subunit 1	0.84	5.243	2.9e-08	3.6e-06	3.1e-09	3.2e-07	Soc_P_Sol_vs_Soc_S_PD	Upregulated in Social Secondaries and Pre-dispersal																Differentially expressed between haplometrotic and pleometrosis queens
Caust.v2_013898	e3 ubiquitin-protein ligase trim9 isoform x1	0.859	5.61	0.0031	0.043	1.5e-05	0.0004	Soc_P_Sol_vs_Soc_S_PD	Upregulated in Social Secondaries and Pre-dispersal																Differentially expressed between haplometrotic and pleometrosis queens
Caust.v2_001124	endocuticle structural glycoprotein bd-2	3.086	-0.507	0.00061	0.012	3.1e-05	0.00076	Soc_P_Sol_vs_Soc_S_PD	Upregulated in Social Secondaries and Pre-dispersal																Differentially expressed between haplometrotic and pleometrosis queens
Caust.v2_022716	glutamate receptor kaite 2-like isoform x1	0.892	1.431	0.0038	0.05	0.007	0.061	Soc_P_Sol_vs_Soc_S_PD	Upregulated in Social Secondaries and Pre-dispersal																Differentially expressed between haplometrotic and pleometrosis queens
Caust.v2_011890	glycogen debranching enzyme isoform x1	0.681	9.056	1.2e-06	7.4e-05	5.7e-06	0.00018	Soc_P_Sol_vs_Soc_S_PD	Upregulated in Social Secondaries and Pre-dispersal																Differentially expressed between haplometrotic and pleometrosis queens
Caust.v2_002515	inositol-trisphosphate 3-kise a	0.735	5.229	0.0016	0.027	0.00029	0.0048	Soc_P_Sol_vs_Soc_S_PD	Upregulated in Social Secondaries and Pre-dispersal																Differentially expressed between haplometrotic and pleometrosis queens
Caust.v2_018704	kyphoscoliosis peptidase	0.735	3.881	0.0039	0.05	0.0011	0.014	Soc_P_Sol_vs_Soc_S_PD	Upregulated in Social Secondaries and Pre-dispersal																Differentially expressed between haplometrotic and pleometrosis queens
Caust.v2_001513	lipoma hmgic fusion partner-like 2	1.179	3.367	9.8e-07	6.5e-05	3.3e-07	1.7e-05	Soc_P_Sol_vs_Soc_S_PD	Upregulated in Social Secondaries and Pre-dispersal																Differentially expressed between haplometrotic and pleometrosis queens
Caust.v2_002763	long-chain-fatty-acid-- ligase 1-like	1.206	6.079	9.4e-05	0.0027	7.6e-08	5.1e-06	Soc_P_Sol_vs_Soc_S_PD	Upregulated in Social Secondaries and Pre-dispersal																Differentially expressed between haplometrotic and pleometrosis queens
Caust.v2_003611	pleckstrin-like proteiny domain-containing family g mePDer 1	0.432	5.125	0.0025	0.037	0.00071	0.01	Soc_P_Sol_vs_Soc_S_PD	Upregulated in Social Secondaries and Pre-dispersal																Differentially expressed between haplometrotic and pleometrosis queens
Caust.v2_001176	protein jagged-1	1.323	0.864	0.00062	0.013	0.00012	0.0022	Soc_P_Sol_vs_Soc_S_PD	Upregulated in Social Secondaries and Pre-dispersal																Differentially expressed between haplometrotic and pleometrosis queens
Caust.v2_003136	small conductance calcium-activated potassium channel	0.539	6.577	0.0022	0.033	0.00056	0.0084	Soc_P_Sol_vs_Soc_S_PD	Upregulated in Social Secondaries and Pre-dispersal																Differentially expressed between haplometrotic and pleometrosis queens
Caust.v2_013990	sodium-coupled monocarboxylate transporter 2-like	0.831	3.161	0.00038	0.0083	0.00027	0.0046	Soc_P_Sol_vs_Soc_S_PD	Upregulated in Social Secondaries and Pre-dispersal																Differentially expressed between haplometrotic and pleometrosis queens
Caust.v2_017126	tetraspanin-9 isoform x2	0.818	8.751	2.6e-11	1.4e-08	3.1e-08	2.3e-06	Soc_P_Sol_vs_Soc_S_PD	Upregulated in Social Secondaries and Pre-dispersal																Differentially expressed between haplometrotic and pleometrosis queens
Caust.v2_001841	transcription factor hamlet-like	2.909	0.998	1.1e-05	0.00047	7.9e-10	1e-07	Soc_P_Sol_vs_Soc_S_PD	Upregulated in Social Secondaries and Pre-dispersal																Differentially expressed between haplometrotic and pleometrosis queens
Caust.v2_011914	transcription initiation factor tfiid subunit 11	0.771	2.424	0.00089	0.017	0.00071	0.01	Soc_P_Sol_vs_Soc_S_PD	Upregulated in Social Secondaries and Pre-dispersal																Differentially expressed between haplometrotic and pleometrosis queens
Caust.v2_013893	tubulin beta-1 chain	1.532	2.495	0.0011	0.02	3.9e-06	0.00013	Soc_P_Sol_vs_Soc_S_PD	Upregulated in Social Secondaries and Pre-dispersal																Differentially expressed between haplometrotic and pleometrosis queens
Caust.v2_005278	uncharacterized protein loc100578072 isoform x1	3.21	2.019	0.00042	0.0092	2e-08	1.7e-06	Soc_P_Sol_vs_Soc_S_PD	Upregulated in Social Secondaries and Pre-dispersal																Differentially expressed between haplometrotic and pleometrosis queens
Caust.v2_013936	uncharacterized protein loc100870825	1.92	5.096	0.0016	0.026	0.0092	0.075	Soc_P_Sol_vs_Soc_S_PD	Upregulated in Social Secondaries and Pre-dispersal																Differentially expressed between haplometrotic and pleometrosis queens
Caust.v2_004864	uncharacterized protein loc102676352 isoform x2	0.707	2.926	0.00077	0.015	0.001	0.014	Soc_P_Sol_vs_Soc_S_PD	Upregulated in Social Secondaries and Pre-dispersal																Differentially expressed between haplometrotic and pleometrosis queens
Caust.v2_006778	uncharacterized protein loc103568189	0.91	5.192	1.3e-06	7.9e-05	6.7e-07	2.9e-05	Soc_P_Sol_vs_Soc_S_PD	Upregulated in Social Secondaries and Pre-dispersal																Differentially expressed between haplometrotic and pleometrosis queens
Caust.v2_001466	unconventiol myosin-xviiia isoform x3	0.556	7.513	1.5e-05	0.00061	2.8e-05	0.00069	Soc_P_Sol_vs_Soc_S_PD	Upregulated in Social Secondaries and Pre-dispersal																Differentially expressed between haplometrotic and pleometrosis queens
Caust.v2_013546	venom allergen 5-like	1.233	1.957	7.6e-06	0.00036	6.8e-06	0.00021	Soc_P_Sol_vs_Soc_S_PD	Upregulated in Social Secondaries and Pre-dispersal																Differentially expressed between haplometrotic and pleometrosis queens
Caust.v2_016715		0.368	6.831	0.0033	0.045	0.0045	0.043	Soc_P_Sol_vs_Soc_S_PD	Upregulated in Social Secondaries and Pre-dispersal						overexpressed in fifth-instar queen or worker larvae										Differentially expressed between haplometrotic and pleometrosis queens
Caust.v2_011765		0.47	4.54	0.0028	0.04	0.0028	0.03	Soc_P_Sol_vs_Soc_S_PD	Upregulated in Social Secondaries and Pre-dispersal			Upregulated in Queens after 84 hours													Differentially expressed between haplometrotic and pleometrosis queens
Caust.v2_005497		0.815	4.603	8.2e-07	5.6e-05	2.6e-06	9.5e-05	Soc_P_Sol_vs_Soc_S_PD	Upregulated in Social Secondaries and Pre-dispersal														Retinue response significantly regulated		Differentially expressed between haplometrotic and pleometrosis queens
Caust.v2_012677		1.002	3.019	0.0015	0.026	0.00016	0.0029	Soc_P_Sol_vs_Soc_S_PD	Upregulated in Social Secondaries and Pre-dispersal										Day 3 down-regulated list-cage, QR < QL -field						Differentially expressed between haplometrotic and pleometrosis queens
Caust.v2_001182		2.223	0.611	2.4e-05	0.0009	2.6e-07	1.4e-05	Soc_P_Sol_vs_Soc_S_PD	Upregulated in Social Secondaries and Pre-dispersal						overexpressed in fifth-instar queen or worker larvae										Differentially expressed between haplometrotic and pleometrosis queens
Caust.v2_003415		0.407	5.445	0.002	0.031	0.0062	0.055	Soc_P_Sol_vs_Soc_S_PD	Upregulated in Social Secondaries and Pre-dispersal																Differentially expressed between haplometrotic and pleometrosis queens
Caust.v2_013447		0.437	6.671	0.00078	0.015	0.00053	0.0081	Soc_P_Sol_vs_Soc_S_PD	Upregulated in Social Secondaries and Pre-dispersal																Differentially expressed between haplometrotic and pleometrosis queens
Caust.v2_005052		0.465	6.539	0.00072	0.014	0.0014	0.017	Soc_P_Sol_vs_Soc_S_PD	Upregulated in Social Secondaries and Pre-dispersal																Differentially expressed between haplometrotic and pleometrosis queens
Caust.v2_015866		0.471	7.997	0.0002	0.0049	0.00086	0.012	Soc_P_Sol_vs_Soc_S_PD	Upregulated in Social Secondaries and Pre-dispersal																Differentially expressed between haplometrotic and pleometrosis queens
Caust.v2_000791		0.528	7.166	0.001	0.019	0.00039	0.0063	Soc_P_Sol_vs_Soc_S_PD	Upregulated in Social Secondaries and Pre-dispersal																Differentially expressed between haplometrotic and pleometrosis queens
Caust.v2_006685		0.545	5.449	4.8e-05	0.0016	5.2e-05	0.0012	Soc_P_Sol_vs_Soc_S_PD	Upregulated in Social Secondaries and Pre-dispersal																Differentially expressed between haplometrotic and pleometrosis queens
Caust.v2_017714		0.638	3.092	0.0016	0.027	0.0012	0.015	Soc_P_Sol_vs_Soc_S_PD	Upregulated in Social Secondaries and Pre-dispersal																Differentially expressed between haplometrotic and pleometrosis queens
Caust.v2_005882		0.918	2.171	0.0011	0.02	0.0032	0.033	Soc_P_Sol_vs_Soc_S_PD	Upregulated in Social Secondaries and Pre-dispersal																Differentially expressed between haplometrotic and pleometrosis queens
Caust.v2_015725		0.933	5.722	2.5e-05	0.00094	5.4e-07	2.5e-05	Soc_P_Sol_vs_Soc_S_PD	Upregulated in Social Secondaries and Pre-dispersal																Differentially expressed between haplometrotic and pleometrosis queens
Caust.v2_005344		1.054	7.043	7.3e-06	0.00034	1.5e-09	1.8e-07	Soc_P_Sol_vs_Soc_S_PD	Upregulated in Social Secondaries and Pre-dispersal																Differentially expressed between haplometrotic and pleometrosis queens
Caust.v2_021148		1.634	2.812	1.5e-05	0.00062	0.00016	0.003	Soc_P_Sol_vs_Soc_S_PD	Upregulated in Social Secondaries and Pre-dispersal																Differentially expressed between haplometrotic and pleometrosis queens
Caust.v2_003481		1.708	4.021	0.0015	0.025	1.3e-08	1.1e-06	Soc_P_Sol_vs_Soc_S_PD	Upregulated in Social Secondaries and Pre-dispersal																Differentially expressed between haplometrotic and pleometrosis queens
Caust.v2_003054		1.726	0.212	0.0037	0.049	0.00019	0.0034	Soc_P_Sol_vs_Soc_S_PD	Upregulated in Social Secondaries and Pre-dispersal																Differentially expressed between haplometrotic and pleometrosis queens
Caust.v2_001264		1.728	1.931	9.9e-07	6.5e-05	2.9e-07	1.5e-05	Soc_P_Sol_vs_Soc_S_PD	Upregulated in Social Secondaries and Pre-dispersal																Differentially expressed between haplometrotic and pleometrosis queens
Caust.v2_013933		2.56	8.011	8.9e-05	0.0027	0.013	0.096	Soc_P_Sol_vs_Soc_S_PD	Upregulated in Social Secondaries and Pre-dispersal																Differentially expressed between haplometrotic and pleometrosis queens
Caust.v2_005435		3.285	3.347	0.0012	0.02	4e-09	3.9e-07	Soc_P_Sol_vs_Soc_S_PD	Upregulated in Social Secondaries and Pre-dispersal																Differentially expressed between haplometrotic and pleometrosis queens
Caust.v2_017388		3.353	8.41	2.2e-07	1.8e-05	0.0002	0.0036	Soc_P_Sol_vs_Soc_S_PD	Upregulated in Social Secondaries and Pre-dispersal																Differentially expressed between haplometrotic and pleometrosis queens
Caust.v2_001174		5.802	-0.907	1.6e-06	9.3e-05	2.3e-09	2.5e-07	Soc_P_Sol_vs_Soc_S_PD	Upregulated in Social Secondaries and Pre-dispersal																Differentially expressed between haplometrotic and pleometrosis queens
Caust.v2_009933	ictive hydroxysteroid dehydrogese-like protein 1-like	0.706	5.706	0.001	0.018	0.00038	0.0061	Soc_P_Sol_vs_Soc_S_PD	Upregulated in Social Secondaries and Pre-dispersal															Down regulated in CO2 treated mated queens
Caust.v2_016449	kynurenine 3-monooxygese-like	0.571	4.397	0.00023	0.0055	0.0011	0.014	Soc_P_Sol_vs_Soc_S_PD	Upregulated in Social Secondaries and Pre-dispersal															Down regulated in CO2 treated mated queens
Caust.v2_000253	plancitoxin-1-like isoform x1	0.787	5.273	0.00032	0.0073	2.5e-05	0.00062	Soc_P_Sol_vs_Soc_S_PD	Upregulated in Social Secondaries and Pre-dispersal															Down regulated in CO2 treated mated queens
Caust.v2_014615		0.73	6.389	1.1e-05	0.00048	0.0005	0.0077	Soc_P_Sol_vs_Soc_S_PD	Upregulated in Social Secondaries and Pre-dispersal															Down regulated in CO2 treated mated queens
Caust.v2_014704		2.953	4.086	7.6e-07	5.2e-05	9.6e-18	1.1e-14	Soc_P_Sol_vs_Soc_S_PD	Upregulated in Social Secondaries and Pre-dispersal			Upregulated in Queens after 84 hours												Down regulated in CO2 treated mated queens, Down regulated in CO2 treated virgin queens					DE between castes of P. metricus in brain
Caust.v2_007888	serine proteise stubble	0.863	3.827	2.9e-06	0.00016	2.3e-05	0.00057	Soc_P_Sol_vs_Soc_S_PD	Upregulated in Social Secondaries and Pre-dispersal			Upregulated in workers after 6 hours, Upregulated in workers after 84 hours												Down regulated in CO2 treated virgin queens
Caust.v2_001391	uncharacterized protein loc726735	0.4	6.187	0.0027	0.038	0.0028	0.03	Soc_P_Sol_vs_Soc_S_PD	Upregulated in Social Secondaries and Pre-dispersal															Down regulated in CO2 treated virgin queens
Caust.v2_011277		2.466	6.889	2.9e-05	0.0011	0.0007	0.01	Soc_P_Sol_vs_Soc_S_PD	Upregulated in Social Secondaries and Pre-dispersal		Nurse High	Upregulated in Queens after 60 hours												Down regulated in mated queens
Caust.v2_008505	protein wnt-5b-like	0.92	2.803	0.0011	0.02	0.00083	0.012	Soc_P_Sol_vs_Soc_S_PD	Upregulated in Social Secondaries and Pre-dispersal															Down regulated in mated queens
Caust.v2_010929		0.48	4.464	0.0029	0.041	0.0051	0.048	Soc_P_Sol_vs_Soc_S_PD	Upregulated in Social Secondaries and Pre-dispersal															Down regulated in mated queens
Caust.v2_003052	chitin synthase 8	2.833	6.115	3.4e-07	2.7e-05	2.8e-09	2.9e-07	Soc_P_Sol_vs_Soc_S_PD	Upregulated in Social Secondaries and Pre-dispersal		Differentially expressed in fat bodies after usp RNAi													Down regulated in mated queens, Upregulated in CO2 treated mated queens
Caust.v2_004131	isoform c	0.989	5.798	2.4e-10	9.3e-08	1.4e-10	2.4e-08	Soc_P_Sol_vs_Soc_S_PD	Upregulated in Social Secondaries and Pre-dispersal			Upregulated in workers after 60 hours												Down regulated in mated queens, Upregulated in CO2 treated mated queens
Caust.v2_004008		4.715	3.092	4.6e-06	0.00023	4.3e-12	1.1e-09	Soc_P_Sol_vs_Soc_S_PD	Upregulated in Social Secondaries and Pre-dispersal															Down regulated in mated queens, Upregulated in CO2 treated mated queens
Caust.v2_011960	kv channel-interacting protein 4-like	0.734	7.236	1.7e-05	0.00069	7.3e-07	3.2e-05	Soc_P_Sol_vs_Soc_S_PD	Upregulated in Social Secondaries and Pre-dispersal															Upregulated in CO2 treated mated queens
Caust.v2_014972		1.665	2.228	3e-08	3.6e-06	3.9e-08	2.8e-06	Soc_P_Sol_vs_Soc_S_PD	Upregulated in Social Secondaries and Pre-dispersal			Upregulated in workers after 6 hours												Upregulated in CO2 treated mated queens, Upregulated in CO2 treated virgin queens								WL-LW > WW-LL
Caust.v2_013139	receptor-type tyrosine-protein phosphatase r-like	0.73	4.649	0.0028	0.04	0.00053	0.008	Soc_P_Sol_vs_Soc_S_PD	Upregulated in Social Secondaries and Pre-dispersal			Upregulated in workers after 6 hours											Retinue response significantly regulated	Upregulated in CO2 treated mated queens, Upregulated in CO2 treated virgin queens
Caust.v2_005900	uncharacterized protein loc100122512 isoform x2	0.607	5.277	1.5e-05	0.00063	3.4e-05	0.00082	Soc_P_Sol_vs_Soc_S_PD	Upregulated in Social Secondaries and Pre-dispersal			Upregulated in workers after 84 hours												Upregulated in mated queens					DE between castes of P. metricus in brain
Caust.v2_002309	cysteine sulfinic acid decarboxylase	0.43	10.276	0.00035	0.0078	0.0028	0.03	Soc_P_Sol_vs_Soc_S_PD	Upregulated in Social Secondaries and Pre-dispersal			Upregulated in workers after 60 hours, Upregulated in workers after 108 hours											Retinue response significantly regulated	Upregulated in mated queens
Caust.v2_011027	uncharacterized protein loc408733 isoform x4	0.416	8.259	0.0034	0.046	0.0042	0.041	Soc_P_Sol_vs_Soc_S_PD	Upregulated in Social Secondaries and Pre-dispersal			Upregulated in Queens after 12 hours, Upregulated in workers after 132 hours							Day 4 up-regulated list-cage, QMP > QL -field					Upregulated in mated queens
Caust.v2_010184	mitochondrial pyruvate carrier 2-like	0.357	7.028	0.0037	0.049	0.0037	0.037	Soc_P_Sol_vs_Soc_S_PD	Upregulated in Social Secondaries and Pre-dispersal			Upregulated in workers after 6 hours, Upregulated in Queens after 12 hours, Upregulated in Queens after 84 hours, Upregulated in queens after 108 hours												Upregulated in mated queens
Caust.v2_003508	annulin-like isoform 1	1.051	5.221	1.3e-06	7.8e-05	2e-07	1.1e-05	Soc_P_Sol_vs_Soc_S_PD	Upregulated in Social Secondaries and Pre-dispersal															Upregulated in mated queens
Caust.v2_006991	endocuticle structural glycoprotein bd-1-like	0.881	7.698	6.4e-06	0.00031	5.8e-06	0.00018	Soc_P_Sol_vs_Soc_S_PD	Upregulated in Social Secondaries and Pre-dispersal															Upregulated in mated queens
Caust.v2_004360	transcription factor sox-14	0.907	5.338	7.7e-05	0.0024	2e-07	1.1e-05	Soc_P_Sol_vs_Soc_S_PD	Upregulated in Social Secondaries and Pre-dispersal															Upregulated in mated queens
Caust.v2_006879		0.686	2.999	0.00046	0.0098	0.0036	0.036	Soc_P_Sol_vs_Soc_S_PD	Upregulated in Social Secondaries and Pre-dispersal		Forager High													Upregulated in mated queens
Caust.v2_011839	chitise-3-like protein 1	0.831	8.191	3e-06	0.00016	7e-07	3.1e-05	Soc_P_Sol_vs_Soc_S_PD	Upregulated in Social Secondaries and Pre-dispersal			Upregulated in workers after 6 hours, Upregulated in Queens after 60 hours												Upregulated in mated queens, Down regulated in CO2 treated mated queens
Caust.v2_016657	d kise-like	0.396	7.402	0.0017	0.028	0.00091	0.012	Soc_P_Sol_vs_Soc_S_PD	Upregulated in Social Secondaries and Pre-dispersal			Upregulated in workers after 6 hours												Upregulated in mated queens, Down regulated in CO2 treated mated queens
Caust.v2_005037	glutathione s-transferase 1	0.44	8.782	0.00059	0.012	0.0042	0.041	Soc_P_Sol_vs_Soc_S_PD	Upregulated in Social Secondaries and Pre-dispersal			Upregulated in workers after 6 hours, Upregulated in workers after 60 hours, Upregulated in workers after 84 hours, Upregulated in workers after 108 hours												Upregulated in mated queens, Down regulated in CO2 treated mated queens
Caust.v2_018250	laminin subunit beta-1	0.873	4.395	4.7e-06	0.00024	3.5e-06	0.00012	Soc_P_Sol_vs_Soc_S_PD	Upregulated in Social Secondaries and Pre-dispersal			Upregulated in Queen after 6 hours, Upregulated in workers after 132 hours												Upregulated in mated queens, Down regulated in CO2 treated mated queens
Caust.v2_014429	tropomyosin-1	0.898	10.549	1.9e-05	0.00074	6.5e-06	0.0002	Soc_P_Sol_vs_Soc_S_PD	Upregulated in Social Secondaries and Pre-dispersal			Upregulated in workers after 6 hours												Upregulated in mated queens, Down regulated in CO2 treated mated queens
Caust.v2_014369	von willebrand factor type egf and pentraxin domain-containing protein 1 isoform x1	2.054	4.996	5e-08	5.6e-06	9.5e-09	8.3e-07	Soc_P_Sol_vs_Soc_S_PD	Upregulated in Social Secondaries and Pre-dispersal										Day 3 down-regulated list-cage					Upregulated in mated queens, Down regulated in CO2 treated mated queens
Caust.v2_010273	cuticular protein precursor	4.201	5.443	1.4e-08	2.1e-06	5.1e-06	0.00016	Soc_P_Sol_vs_Soc_S_PD	Upregulated in Social Secondaries and Pre-dispersal															Upregulated in mated queens, Down regulated in CO2 treated mated queens
Caust.v2_008302	facilitated trehalose transporter tret1-like	0.416	7.52	0.0011	0.02	0.00041	0.0065	Soc_P_Sol_vs_Soc_S_PD	Upregulated in Social Secondaries and Pre-dispersal															Upregulated in mated queens, Down regulated in CO2 treated mated queens
Caust.v2_015074	facilitated trehalose transporter tret1-like	1.215	2.599	0.0011	0.019	7.4e-05	0.0016	Soc_P_Sol_vs_Soc_S_PD	Upregulated in Social Secondaries and Pre-dispersal															Upregulated in mated queens, Down regulated in CO2 treated mated queens
Caust.v2_006731	lysyl oxidase homolog 2-like	2.285	3.567	0.00056	0.012	9.7e-09	8.4e-07	Soc_P_Sol_vs_Soc_S_PD	Upregulated in Social Secondaries and Pre-dispersal															Upregulated in mated queens, Down regulated in CO2 treated mated queens
Caust.v2_016061	papilin-like isoform x4	0.731	5.114	2.3e-07	1.9e-05	5.2e-07	2.5e-05	Soc_P_Sol_vs_Soc_S_PD	Upregulated in Social Secondaries and Pre-dispersal															Upregulated in mated queens, Down regulated in CO2 treated mated queens
Caust.v2_006867	vesicular glutamate transporter 1-like	1.058	4.279	8.7e-10	2.8e-07	2.1e-08	1.7e-06	Soc_P_Sol_vs_Soc_S_PD	Upregulated in Social Secondaries and Pre-dispersal															Upregulated in mated queens, Down regulated in CO2 treated mated queens
Caust.v2_014431		0.964	8.964	3.4e-05	0.0012	1.1e-05	0.00032	Soc_P_Sol_vs_Soc_S_PD	Upregulated in Social Secondaries and Pre-dispersal			Upregulated in workers after 6 hours												Upregulated in mated queens, Down regulated in CO2 treated mated queens
Caust.v2_011704		1.875	2.404	0.00022	0.0054	5.1e-07	2.4e-05	Soc_P_Sol_vs_Soc_S_PD	Upregulated in Social Secondaries and Pre-dispersal			Upregulated in workers after 84 hours												Upregulated in mated queens, Down regulated in CO2 treated mated queens
Caust.v2_011705		4.863	-0.712	0.00015	0.0039	1e-06	4.1e-05	Soc_P_Sol_vs_Soc_S_PD	Upregulated in Social Secondaries and Pre-dispersal			Upregulated in workers after 84 hours												Upregulated in mated queens, Down regulated in CO2 treated mated queens
Caust.v2_009213		1.038	10.167	7.9e-06	0.00036	3e-07	1.6e-05	Soc_P_Sol_vs_Soc_S_PD	Upregulated in Social Secondaries and Pre-dispersal															Upregulated in mated queens, Down regulated in CO2 treated mated queens
Caust.v2_002782		1.833	2.209	9.4e-09	1.5e-06	9.1e-11	1.7e-08	Soc_P_Sol_vs_Soc_S_PD	Upregulated in Social Secondaries and Pre-dispersal															Upregulated in mated queens, Down regulated in CO2 treated mated queens
Caust.v2_004856		2	1.482	0.0034	0.046	0.00013	0.0025	Soc_P_Sol_vs_Soc_S_PD	Upregulated in Social Secondaries and Pre-dispersal															Upregulated in mated queens, Down regulated in CO2 treated mated queens
Caust.v2_005430		2.455	5.452	4.6e-07	3.4e-05	1e-16	9.3e-14	Soc_P_Sol_vs_Soc_S_PD	Upregulated in Social Secondaries and Pre-dispersal															Upregulated in mated queens, Down regulated in CO2 treated mated queens
Caust.v2_002461	uncharacterized protein loc102674885	1.009	2.924	0.0028	0.04	0.001	0.013	Soc_P_Sol_vs_Soc_S_PD	Upregulated in Social Secondaries and Pre-dispersal															Upregulated in mated queens, Down regulated in CO2 treated mated queens, Upregulated in CO2 treated virgin queens									dwarf_daughters
Caust.v2_000283	phosphoenolpyruvate carboxykise	2.274	6.003	9.1e-05	0.0027	6.5e-10	9e-08	Soc_P_Sol_vs_Soc_S_PD	Upregulated in Social Secondaries and Pre-dispersal			Upregulated in Queens after 12 hours, Upregulated in Queens after 60 hours, Upregulated in Queens after 84 hours, Upregulated in queens after 108 hours, Upregulated in Queens after 132 hours												Upregulated in mated queens, Down regulated in CO2 treated mated queens, Upregulated in CO2 treated virgin queens
Caust.v2_002973		1.695	2.625	0.001	0.019	3.7e-05	0.00088	Soc_P_Sol_vs_Soc_S_PD	Upregulated in Social Secondaries and Pre-dispersal															Upregulated in mated queens, Upregulated in CO2 treated virgin queens
Caust.v2_010668	atp synthase subunit mitochondrial	0.803	10.852	1e-05	0.00045	1.3e-05	0.00037	Soc_P_Sol_vs_Soc_S_PD	Upregulated in Social Secondaries and Pre-dispersal	Old<Young					overexpressed in fifth-instar queen or worker larvae														DE between castes of P. metricus in brain	BoPDini specific
Caust.v2_002852	trifunctiol enzyme subunit mitochondrial	0.436	6.508	0.0014	0.024	0.0016	0.02	Soc_P_Sol_vs_Soc_S_PD	Upregulated in Social Secondaries and Pre-dispersal			Upregulated in Queen after 6 hours, Upregulated in Queens after 132 hours											Retinue response significantly regulated						DE between castes of P. metricus in brain	Apini specific
Caust.v2_015980	von willebrand factor type egf and pentraxin domain-containing protein 1	0.707	7.614	7.5e-08	7.7e-06	5e-08	3.4e-06	Soc_P_Sol_vs_Soc_S_PD	Upregulated in Social Secondaries and Pre-dispersal			Upregulated in Queens after 60 hours							Day 1 down-regulated list-Cage, Day 2 down-regulated list-cage										DE between castes of P. metricus in brain
Caust.v2_003916	cytochrome c oxidase subunit mitochondrial-like	0.728	8.629	6.2e-05	0.002	0.00012	0.0024	Soc_P_Sol_vs_Soc_S_PD	Upregulated in Social Secondaries and Pre-dispersal			Upregulated in queens after 108 hours																	DE between castes of P. metricus in brain
Caust.v2_015584	patched domain-containing protein 3	0.709	5.854	5.3e-07	3.8e-05	1.3e-07	8.1e-06	Soc_P_Sol_vs_Soc_S_PD	Upregulated in Social Secondaries and Pre-dispersal																				DE between castes of P. metricus in brain
Caust.v2_017164	protein toll	0.748	4.219	0.0024	0.036	0.00051	0.0077	Soc_P_Sol_vs_Soc_S_PD	Upregulated in Social Secondaries and Pre-dispersal																							WL-LW > WW-LL
Caust.v2_011812	protein toll	1.205	0.919	0.003	0.042	0.0011	0.015	Soc_P_Sol_vs_Soc_S_PD	Upregulated in Social Secondaries and Pre-dispersal																							WL-LW > WW-LL
Caust.v2_002392	uncharacterized protein loc100875797	0.679	5.623	3.5e-05	0.0012	1.5e-06	5.6e-05	Soc_P_Sol_vs_Soc_S_PD	Upregulated in Social Secondaries and Pre-dispersal																							WL-LW > WW-LL
Caust.v2_000827		0.522	4.818	0.0015	0.026	0.0019	0.022	Soc_P_Sol_vs_Soc_S_PD	Upregulated in Social Secondaries and Pre-dispersal										Day 3 down-regulated list-cage													WL-LW > WW-LL
Caust.v2_016631		1.287	1.405	0.0039	0.05	0.0011	0.015	Soc_P_Sol_vs_Soc_S_PD	Upregulated in Social Secondaries and Pre-dispersal																							WL-LW > WW-LL
Caust.v2_000015	uncharacterized protein loc552552 isoform x3	1.186	6.296	3e-08	3.6e-06	3.3e-14	1.7e-11	Soc_P_Sol_vs_Soc_S_PD	Upregulated in Social Secondaries and Pre-dispersal																							WW-LW > WL-LL
Caust.v2_009154		1.265	2.389	0.00035	0.0079	1.5e-05	0.0004	Soc_P_Sol_vs_Soc_S_PD	Upregulated in Social Secondaries and Pre-dispersal		Differentially expressed in fat bodies after usp RNAi, Genes differentially expressed in response to juvenile hormone analog treatment																					WW-LW > WL-LL
Caust.v2_003789		2.367	3.756	7.8e-08	7.9e-06	2.8e-09	2.9e-07	Soc_P_Sol_vs_Soc_S_PD	Upregulated in Social Secondaries and Pre-dispersal																							WW-LW > WL-LL
Caust.v2_011304		2.671	1.633	9e-07	6.1e-05	2.9e-07	1.5e-05	Soc_P_Sol_vs_Soc_S_PD	Upregulated in Social Secondaries and Pre-dispersal																							WW-LW > WL-LL
Caust.v2_017389		4.143	4.515	2.4e-05	0.00091	3.4e-13	1.5e-10	Soc_P_Sol_vs_Soc_S_PD	Upregulated in Social Secondaries and Pre-dispersal																							WW-LW > WL-LL
Caust.v2_021137	isoform b	0.496	3.849	0.0039	0.05	0.0054	0.05	Soc_P_Sol_vs_Soc_S_PD	Upregulated in Social Secondaries and Pre-dispersal			Upregulated in workers after 6 hours							Day 3 up-regulated list-cage				Retinue response significantly regulated
Caust.v2_019703	atp synthase subunit mitochondrial	0.903	7.868	2.6e-07	2.1e-05	5.9e-07	2.7e-05	Soc_P_Sol_vs_Soc_S_PD	Upregulated in Social Secondaries and Pre-dispersal	Old<Young		Upregulated in workers after 6 hours
Caust.v2_012902	atp synthase subunit mitochondrial-like	0.894	8.862	1.3e-05	0.00056	1.5e-05	0.00041	Soc_P_Sol_vs_Soc_S_PD	Upregulated in Social Secondaries and Pre-dispersal	AHB < EHB-soldier individual genotype, Old < Young		Upregulated in Queens after 60 hours
Caust.v2_013073	cuticular protein alogous to peritrophins 1-b	1.914	2.323	2.1e-12	1.7e-09	3.8e-10	5.7e-08	Soc_P_Sol_vs_Soc_S_PD	Upregulated in Social Secondaries and Pre-dispersal			Upregulated in workers after 6 hours		Colgen
Caust.v2_000125	cuticular protein alogous to peritrophins 3-d1 precursor	0.758	7.636	1.5e-05	0.00062	3e-05	0.00074	Soc_P_Sol_vs_Soc_S_PD	Upregulated in Social Secondaries and Pre-dispersal			Upregulated in workers after 84 hours							Day 2 up-regulated list-Cage, Day 3 up-regulated list-cage
Caust.v2_011399	cytochrome c oxidase subunit va	0.621	9.007	0.00027	0.0064	0.00058	0.0086	Soc_P_Sol_vs_Soc_S_PD	Upregulated in Social Secondaries and Pre-dispersal	AHB < EHB-soldier individual genotype		Upregulated in queens after 108 hours
Caust.v2_011037	hormone receptor 4 isoform x1	1.655	6.339	0.0028	0.04	2e-07	1.1e-05	Soc_P_Sol_vs_Soc_S_PD	Upregulated in Social Secondaries and Pre-dispersal			Upregulated in Queen after 6 hours																		Test 1 upregulated in noneusocial, Test 2 upregulated in primitively eusocial
Caust.v2_014547	organic cation transporter	0.575	4.468	0.00026	0.0063	0.00048	0.0074	Soc_P_Sol_vs_Soc_S_PD	Upregulated in Social Secondaries and Pre-dispersal		Differentially expressed in fat bodies after usp RNAi, Genes differentially expressed in response to juvenile hormone analog treatment	Upregulated in Queens after 84 hours
Caust.v2_004838	slit and ntrk-like protein 6	0.578	4.353	0.00066	0.013	0.0025	0.027	Soc_P_Sol_vs_Soc_S_PD	Upregulated in Social Secondaries and Pre-dispersal		Differentially expressed in fat bodies after usp RNAi, Genes differentially expressed in response to juvenile hormone analog treatment												Retinue response significantly regulated
Caust.v2_006019	succinyl- ligase	0.602	8.166	7.2e-05	0.0022	8.7e-05	0.0018	Soc_P_Sol_vs_Soc_S_PD	Upregulated in Social Secondaries and Pre-dispersal										Day 3 down-regulated list-Cage, Day 4 down-regulated list-cage				Retinue response significantly regulated
Caust.v2_014593		0.466	7.589	0.0016	0.026	0.003	0.032	Soc_P_Sol_vs_Soc_S_PD	Upregulated in Social Secondaries and Pre-dispersal	Old<Young		Upregulated in queens after 108 hours																		Test 2 upregulated in noneusocial
Caust.v2_004370	39s ribosomal protein mitochondrial	0.43	5.578	0.0011	0.02	0.0022	0.025	Soc_P_Sol_vs_Soc_S_PD	Upregulated in Social Secondaries and Pre-dispersal			Upregulated in Queens after 60 hours
Caust.v2_005725	alkaline phosphatase 4-like	0.477	6.37	0.00042	0.0091	4.6e-05	0.001	Soc_P_Sol_vs_Soc_S_PD	Upregulated in Social Secondaries and Pre-dispersal			Upregulated in Queens after 12 hours
Caust.v2_007669	atp synthase subunit mitochondrial-like	0.771	10.386	1.2e-06	7.4e-05	6.5e-06	0.0002	Soc_P_Sol_vs_Soc_S_PD	Upregulated in Social Secondaries and Pre-dispersal			Upregulated in Queens after 84 hours
Caust.v2_006259	atp synthase subunit mitochondrial-like	0.775	9.502	2.1e-05	0.00081	6.1e-05	0.0013	Soc_P_Sol_vs_Soc_S_PD	Upregulated in Social Secondaries and Pre-dispersal			Upregulated in Queens after 60 hours, Upregulated in queens after 108 hours
Caust.v2_007107	brain protein 44-like	0.425	6.085	0.0019	0.031	0.0034	0.035	Soc_P_Sol_vs_Soc_S_PD	Upregulated in Social Secondaries and Pre-dispersal			Upregulated in Queens after 60 hours, Upregulated in Queens after 84 hours, Upregulated in queens after 108 hours
Caust.v2_016168	calcium-transporting atpase sarcoplasmic endoplasmic reticulum type isoform x1	0.82	4.566	0.00032	0.0073	0.00015	0.0029	Soc_P_Sol_vs_Soc_S_PD	Upregulated in Social Secondaries and Pre-dispersal			Upregulated in workers after 60 hours
Caust.v2_016864	calcium-transporting atpase sarcoplasmic endoplasmic reticulum type isoform x1	1.062	9.137	6.5e-05	0.002	2.6e-07	1.4e-05	Soc_P_Sol_vs_Soc_S_PD	Upregulated in Social Secondaries and Pre-dispersal			Upregulated in workers after 60 hours
Caust.v2_001393	cuticular protein alogous to peritrophins 1-a	3.59	1.874	1e-13	1.4e-10	1.2e-06	4.5e-05	Soc_P_Sol_vs_Soc_S_PD	Upregulated in Social Secondaries and Pre-dispersal					Colgen
Caust.v2_009580	cytochrome b-c1 complex subunit mitochondrial	0.591	8.161	0.00034	0.0078	0.00048	0.0075	Soc_P_Sol_vs_Soc_S_PD	Upregulated in Social Secondaries and Pre-dispersal	Alarm pheromone < control
Caust.v2_006957	cytochrome b561 domain-containing protein 2	0.774	5.004	3.9e-07	3e-05	2.7e-06	9.7e-05	Soc_P_Sol_vs_Soc_S_PD	Upregulated in Social Secondaries and Pre-dispersal										Day 2 up-regulated list-cage
Caust.v2_005317	cytochrome c oxidase subunit 4 isoform mitochondrial	0.574	9.802	0.00045	0.0097	0.0012	0.015	Soc_P_Sol_vs_Soc_S_PD	Upregulated in Social Secondaries and Pre-dispersal	AHB < EHB-solider individual genotype, Old < Young
Caust.v2_011567	d-beta-hydroxybutyrate mitochondrial	1.405	5.984	1.4e-08	2.1e-06	4.4e-12	1.1e-09	Soc_P_Sol_vs_Soc_S_PD	Upregulated in Social Secondaries and Pre-dispersal			Upregulated in workers after 6 hours
Caust.v2_000914	delta-1-pyrroline-5-carboxylate mitochondrial	0.476	7.835	0.00013	0.0035	0.00043	0.0068	Soc_P_Sol_vs_Soc_S_PD	Upregulated in Social Secondaries and Pre-dispersal																					BoPDini specific
Caust.v2_013985	dh dehydrogese	0.358	9.114	0.0034	0.046	0.015	0.11	Soc_P_Sol_vs_Soc_S_PD	Upregulated in Social Secondaries and Pre-dispersal			Upregulated in Queens after 84 hours
Caust.v2_009296	dynein beta ciliary-like	0.93	1.51	0.0027	0.038	0.0013	0.016	Soc_P_Sol_vs_Soc_S_PD	Upregulated in Social Secondaries and Pre-dispersal		Differentially expressed in fat bodies after usp RNAi
Caust.v2_005570	fumarate mitochondrial-like	1.053	4.593	0.00053	0.011	2.9e-05	0.00072	Soc_P_Sol_vs_Soc_S_PD	Upregulated in Social Secondaries and Pre-dispersal																					Apini specific
Caust.v2_003960	inositol-tetrakisphosphate 1-kise-like isoform x1	0.429	5.746	0.0012	0.021	0.00065	0.0095	Soc_P_Sol_vs_Soc_S_PD	Upregulated in Social Secondaries and Pre-dispersal			Upregulated in Queens after 132 hours
Caust.v2_009769	insulin-like growth factor-binding protein complex acid labile chain	2.977	5.385	1.4e-06	8.4e-05	1.2e-05	0.00034	Soc_P_Sol_vs_Soc_S_PD	Upregulated in Social Secondaries and Pre-dispersal										Day 2 up-regulated list-Cage, Day 4 up-regulated list-cage, QMP > QL -field, QR > QL-field
Caust.v2_012829	intraflagellar transport protein 43 homolog	1.044	2.726	0.0018	0.029	0.00028	0.0048	Soc_P_Sol_vs_Soc_S_PD	Upregulated in Social Secondaries and Pre-dispersal			Upregulated in Queen after 6 hours, Upregulated in workers after 132 hours
Caust.v2_009247	isoforms a c f g h	0.465	6.175	0.00047	0.01	2.6e-05	0.00065	Soc_P_Sol_vs_Soc_S_PD	Upregulated in Social Secondaries and Pre-dispersal														Retinue response significantly regulated
Caust.v2_016221	l-lactate dehydrogese	0.768	4.301	1.9e-05	0.00076	3.5e-05	0.00084	Soc_P_Sol_vs_Soc_S_PD	Upregulated in Social Secondaries and Pre-dispersal			Upregulated in Queens after 12 hours, Upregulated in Queens after 84 hours
Caust.v2_007877	malate mitochondrial	0.821	9.204	4.3e-05	0.0015	3.1e-05	0.00075	Soc_P_Sol_vs_Soc_S_PD	Upregulated in Social Secondaries and Pre-dispersal			Upregulated in queens after 108 hours
Caust.v2_005440	mfs-type transporter c6orf192 homolog	1.378	2.091	0.00018	0.0047	0.00019	0.0034	Soc_P_Sol_vs_Soc_S_PD	Upregulated in Social Secondaries and Pre-dispersal			Upregulated in workers after 12 hours
Caust.v2_013046	moxd1 homolog 2	1.109	6.053	0.00023	0.0056	3.5e-08	2.5e-06	Soc_P_Sol_vs_Soc_S_PD	Upregulated in Social Secondaries and Pre-dispersal										Day 3 down-regulated list-Cage, Day 4 down-regulated list-cage, QMP < QL -field, QR < QL -field, QMP < QL and downreg in cage day 3-field
Caust.v2_021104	netrin receptor unc5c-like	0.752	4.309	0.002	0.031	0.00017	0.0031	Soc_P_Sol_vs_Soc_S_PD	Upregulated in Social Secondaries and Pre-dispersal		Differentially expressed in fat bodies after usp RNAi, Genes differentially expressed in response to juvenile hormone analog treatment
Caust.v2_003025	nurim homolog	0.532	4.653	0.00043	0.0093	0.00064	0.0094	Soc_P_Sol_vs_Soc_S_PD	Upregulated in Social Secondaries and Pre-dispersal			Upregulated in workers after 6 hours
Caust.v2_020662	organic cation transporter	1.392	1.948	1e-06	6.6e-05	1.2e-06	4.6e-05	Soc_P_Sol_vs_Soc_S_PD	Upregulated in Social Secondaries and Pre-dispersal		Nurse High
Caust.v2_013435	peroxidase	1.949	3.948	0.0024	0.035	1.9e-05	0.00049	Soc_P_Sol_vs_Soc_S_PD	Upregulated in Social Secondaries and Pre-dispersal			Upregulated in Queens after 84 hours
Caust.v2_001471	phenoloxidase subunit a3	2.131	5.491	1.6e-05	0.00064	1.3e-12	4.5e-10	Soc_P_Sol_vs_Soc_S_PD	Upregulated in Social Secondaries and Pre-dispersal			Upregulated in workers after 108 hours
Caust.v2_006802	probable chitise 2-like	2.598	3.757	1.3e-12	1.3e-09	8.8e-20	2.1e-16	Soc_P_Sol_vs_Soc_S_PD	Upregulated in Social Secondaries and Pre-dispersal										Day 3 up-regulated list-cage
Caust.v2_000127	probable chitise 3-like	2	2.947	0.0028	0.04	0.002	0.023	Soc_P_Sol_vs_Soc_S_PD	Upregulated in Social Secondaries and Pre-dispersal		Differentially expressed in fat bodies after usp RNAi, Genes differentially expressed in response to juvenile hormone analog treatment
Caust.v2_014154	probable cytochrome p450 49a1-like	0.464	6.354	0.0013	0.022	0.00069	0.01	Soc_P_Sol_vs_Soc_S_PD	Upregulated in Social Secondaries and Pre-dispersal			Upregulated in workers after 6 hours
Caust.v2_017989	probable cytochrome p450 49a1-like	3.093	-0.693	0.00016	0.0043	2.3e-06	8.3e-05	Soc_P_Sol_vs_Soc_S_PD	Upregulated in Social Secondaries and Pre-dispersal			Upregulated in workers after 6 hours
Caust.v2_012266	probable isocitrate dehydrogese	0.812	8.709	3e-05	0.0011	1.9e-05	0.00049	Soc_P_Sol_vs_Soc_S_PD	Upregulated in Social Secondaries and Pre-dispersal			Upregulated in Queens after 84 hours
Caust.v2_008928	protein turtle homolog a-like	0.53	5.904	0.001	0.019	0.00039	0.0062	Soc_P_Sol_vs_Soc_S_PD	Upregulated in Social Secondaries and Pre-dispersal														Retinue response significantly regulated
Caust.v2_008423	rho gtpase-activating protein 6	0.739	4.505	0.00017	0.0045	0.00011	0.0021	Soc_P_Sol_vs_Soc_S_PD	Upregulated in Social Secondaries and Pre-dispersal										Day 3 down-regulated list-cage
Caust.v2_013530	rho gtpase-activating protein 6	0.903	2.298	0.00018	0.0045	0.00041	0.0064	Soc_P_Sol_vs_Soc_S_PD	Upregulated in Social Secondaries and Pre-dispersal										Day 3 down-regulated list-cage
Caust.v2_002308	semaphorin-5a	1.224	6.208	0.003	0.041	9.1e-08	5.9e-06	Soc_P_Sol_vs_Soc_S_PD	Upregulated in Social Secondaries and Pre-dispersal														Retinue response significantly regulated
Caust.v2_006015	transmePDrane protein 205	0.856	4.331	0.0034	0.046	0.00022	0.0039	Soc_P_Sol_vs_Soc_S_PD	Upregulated in Social Secondaries and Pre-dispersal			Upregulated in Queens after 84 hours
Caust.v2_000241	transmePDrane protein mitochondrial-like	0.531	4.533	0.00073	0.014	0.00047	0.0073	Soc_P_Sol_vs_Soc_S_PD	Upregulated in Social Secondaries and Pre-dispersal			Upregulated in workers after 12 hours
Caust.v2_011525	tryptophan -dioxygese	1.245	6.845	8.5e-05	0.0025	5.9e-06	0.00019	Soc_P_Sol_vs_Soc_S_PD	Upregulated in Social Secondaries and Pre-dispersal			Upregulated in workers after 6 hours
Caust.v2_016722	tyrosine-protein phosphatase 99a	0.395	8.039	0.0023	0.034	0.0023	0.026	Soc_P_Sol_vs_Soc_S_PD	Upregulated in Social Secondaries and Pre-dispersal										Day 3 down-regulated list-cage, QMP < QL -field, QR < QL -field, QMP < QL and downreg in cage day 3-field
Caust.v2_000303	uncharacterized protein loc100123185 isoform x1	0.375	8.518	0.0025	0.037	0.0058	0.053	Soc_P_Sol_vs_Soc_S_PD	Upregulated in Social Secondaries and Pre-dispersal																					Test 2 upregulated in primitively eusocial, BoPDini specific
Caust.v2_006801	uncharacterized protein loc100679530	2.688	1.077	2.3e-07	1.9e-05	1.1e-08	9.7e-07	Soc_P_Sol_vs_Soc_S_PD	Upregulated in Social Secondaries and Pre-dispersal			Upregulated in workers after 60 hours
Caust.v2_022258	uncharacterized protein loc100882843	2.448	2.268	1.7e-05	0.00068	0.0078	0.066	Soc_P_Sol_vs_Soc_S_PD	Upregulated in Social Secondaries and Pre-dispersal		Differentially expressed in fat bodies after usp RNAi, Genes differentially expressed in response to juvenile hormone analog treatment
Caust.v2_021611	uncharacterized protein loc100882843	3.034	4.536	7.4e-08	7.7e-06	0.00023	0.004	Soc_P_Sol_vs_Soc_S_PD	Upregulated in Social Secondaries and Pre-dispersal		Differentially expressed in fat bodies after usp RNAi, Genes differentially expressed in response to juvenile hormone analog treatment
Caust.v2_004488	uncharacterized protein loc103578675	1.182	6.222	1.3e-06	7.8e-05	7.8e-13	3.2e-10	Soc_P_Sol_vs_Soc_S_PD	Upregulated in Social Secondaries and Pre-dispersal						overexpressed in fifth-instar queen or worker larvae
Caust.v2_022613	voltage-dependent calcium channel subunit alpha-2 delta-3-like	0.919	2.194	0.0031	0.043	0.0014	0.017	Soc_P_Sol_vs_Soc_S_PD	Upregulated in Social Secondaries and Pre-dispersal																					Test 1 upregulated in noneusocial, Test 2 upregulated in noneusocial
Caust.v2_010803	y+l amino acid transporter 2-like	0.469	5.11	0.0039	0.05	0.0031	0.032	Soc_P_Sol_vs_Soc_S_PD	Upregulated in Social Secondaries and Pre-dispersal			Upregulated in workers after 6 hours
Caust.v2_005027	zinc transporter 2-like isoform x1	0.751	4.236	9.7e-06	0.00043	0.00019	0.0034	Soc_P_Sol_vs_Soc_S_PD	Upregulated in Social Secondaries and Pre-dispersal			Upregulated in workers after 6 hours, Upregulated in workers after 60 hours
Caust.v2_011278		0.459	6.475	0.00049	0.01	1.4e-05	0.00039	Soc_P_Sol_vs_Soc_S_PD	Upregulated in Social Secondaries and Pre-dispersal			Upregulated in workers after 6 hours, Upregulated in workers after 84 hours							Day 4 down-regulated list-cage
Caust.v2_004251	2-hydroxyacylsphingosine 1-beta-galactosyltransferase	2.089	1.073	0.0034	0.046	0.00086	0.012	Soc_P_Sol_vs_Soc_S_PD	Upregulated in Social Secondaries and Pre-dispersal
Caust.v2_020893	63 kda sperm flagellar mePDrane protein	2.802	2.631	4.1e-07	3.1e-05	4.5e-08	3.1e-06	Soc_P_Sol_vs_Soc_S_PD	Upregulated in Social Secondaries and Pre-dispersal
Caust.v2_017818	63 kda sperm flagellar mePDrane protein	3.117	4.869	1.7e-07	1.5e-05	3.4e-09	3.3e-07	Soc_P_Sol_vs_Soc_S_PD	Upregulated in Social Secondaries and Pre-dispersal
Caust.v2_001172	agap012355-pa-like protein	7.474	5.127	3.8e-08	4.5e-06	1.9e-16	1.6e-13	Soc_P_Sol_vs_Soc_S_PD	Upregulated in Social Secondaries and Pre-dispersal
Caust.v2_009397	angiogenic factor with g patch and fha domains 1	0.39	6.225	0.0022	0.033	0.0014	0.017	Soc_P_Sol_vs_Soc_S_PD	Upregulated in Social Secondaries and Pre-dispersal
Caust.v2_015911	beta-parvin-like isoform x1	0.509	5.207	0.0016	0.027	0.0037	0.038	Soc_P_Sol_vs_Soc_S_PD	Upregulated in Social Secondaries and Pre-dispersal
Caust.v2_015447	blood vessel epicardial substance-like	0.501	5.282	0.00061	0.013	0.00023	0.004	Soc_P_Sol_vs_Soc_S_PD	Upregulated in Social Secondaries and Pre-dispersal
Caust.v2_001322	brain chitinase and chia	2.753	3.923	2.8e-07	2.3e-05	3.1e-07	1.6e-05	Soc_P_Sol_vs_Soc_S_PD	Upregulated in Social Secondaries and Pre-dispersal
Caust.v2_010681	btb poz domain-containing protein kctd15-like	1.189	1.084	0.0021	0.033	0.001	0.014	Soc_P_Sol_vs_Soc_S_PD	Upregulated in Social Secondaries and Pre-dispersal
Caust.v2_020333	cadherin-89d-like isoform x4	2.678	-0.336	0.0039	0.05	4.2e-05	0.00097	Soc_P_Sol_vs_Soc_S_PD	Upregulated in Social Secondaries and Pre-dispersal
Caust.v2_007526	cationic trypsin isoform x1	0.649	3.445	0.00041	0.009	0.00033	0.0055	Soc_P_Sol_vs_Soc_S_PD	Upregulated in Social Secondaries and Pre-dispersal
Caust.v2_006668	cdgsh iron-sulfur domain-containing protein 2 homolog	0.701	7.131	1.1e-05	0.00047	2.3e-05	0.00057	Soc_P_Sol_vs_Soc_S_PD	Upregulated in Social Secondaries and Pre-dispersal
Caust.v2_006149	chorion peroxidase	1.984	4.764	0.00026	0.0063	1.6e-09	1.9e-07	Soc_P_Sol_vs_Soc_S_PD	Upregulated in Social Secondaries and Pre-dispersal
Caust.v2_013837	collagen alpha-1 chain-like	2.111	7.053	1.2e-19	7.6e-16	3.5e-21	1.4e-17	Soc_P_Sol_vs_Soc_S_PD	Upregulated in Social Secondaries and Pre-dispersal
Caust.v2_012096	cuticle protein 19	0.61	5.486	3.3e-05	0.0012	1.5e-05	0.0004	Soc_P_Sol_vs_Soc_S_PD	Upregulated in Social Secondaries and Pre-dispersal
Caust.v2_009760	cuticular protein alogous to peritrophins 1-h isoform x1	2.487	6.395	9.2e-07	6.1e-05	8.7e-07	3.7e-05	Soc_P_Sol_vs_Soc_S_PD	Upregulated in Social Secondaries and Pre-dispersal
Caust.v2_000120	cuticular protein alogous to peritrophins 3-c precursor	2.322	7.707	1.5e-06	8.8e-05	6.9e-10	9.4e-08	Soc_P_Sol_vs_Soc_S_PD	Upregulated in Social Secondaries and Pre-dispersal
Caust.v2_006636	d-beta-hydroxybutyrate mitochondrial-like	1.244	4.102	2.4e-09	5.9e-07	2e-07	1.1e-05	Soc_P_Sol_vs_Soc_S_PD	Upregulated in Social Secondaries and Pre-dispersal
Caust.v2_014963	dihydrolipoyllysine-residue acetyltransferase component of pyruvate dehydrogese mitochondrial	0.654	6.39	3.4e-06	0.00018	5.4e-07	2.5e-05	Soc_P_Sol_vs_Soc_S_PD	Upregulated in Social Secondaries and Pre-dispersal
Caust.v2_000681	dihydrolipoyllysine-residue acetyltransferase component of pyruvate dehydrogese mitochondrial	0.747	7.513	4e-05	0.0014	4.9e-06	0.00016	Soc_P_Sol_vs_Soc_S_PD	Upregulated in Social Secondaries and Pre-dispersal
Caust.v2_008695	disintegrin and metalloproteise domain-containing protein 10-like	0.39	6.787	0.0037	0.049	0.0011	0.014	Soc_P_Sol_vs_Soc_S_PD	Upregulated in Social Secondaries and Pre-dispersal
Caust.v2_004915	dorsal-ventral patterning tolloid-like protein 1	0.739	5.203	0.0036	0.048	5.8e-05	0.0013	Soc_P_Sol_vs_Soc_S_PD	Upregulated in Social Secondaries and Pre-dispersal
Caust.v2_008731	dph oxidase 5	1.171	2.32	0.00095	0.018	8.7e-05	0.0018	Soc_P_Sol_vs_Soc_S_PD	Upregulated in Social Secondaries and Pre-dispersal
Caust.v2_001893	dual oxidase-like	0.672	5.074	7e-05	0.0022	2.7e-05	0.00067	Soc_P_Sol_vs_Soc_S_PD	Upregulated in Social Secondaries and Pre-dispersal
Caust.v2_000870	ecdysone-induced protein 75	4.783	0.032	0.00019	0.0048	1e-07	6.4e-06	Soc_P_Sol_vs_Soc_S_PD	Upregulated in Social Secondaries and Pre-dispersal
Caust.v2_002914	excitatory amino acid transporter 1-like	0.994	7.908	6.7e-15	2e-11	7.1e-15	3.8e-12	Soc_P_Sol_vs_Soc_S_PD	Upregulated in Social Secondaries and Pre-dispersal
Caust.v2_008675	fat-like cadherin-related tumor suppressor-like protein	0.512	6.071	0.00058	0.012	0.00031	0.0051	Soc_P_Sol_vs_Soc_S_PD	Upregulated in Social Secondaries and Pre-dispersal
Caust.v2_016859	flocculation protein flo11-like	2.474	1.008	6.5e-08	6.9e-06	1.6e-09	1.9e-07	Soc_P_Sol_vs_Soc_S_PD	Upregulated in Social Secondaries and Pre-dispersal
Caust.v2_020448	flocculation protein flo11-like	2.499	0.043	7.2e-06	0.00034	1.6e-07	9.7e-06	Soc_P_Sol_vs_Soc_S_PD	Upregulated in Social Secondaries and Pre-dispersal
Caust.v2_003976	g-protein coupled receptor moody-like	1.228	5.849	0.00026	0.0062	8.7e-08	5.7e-06	Soc_P_Sol_vs_Soc_S_PD	Upregulated in Social Secondaries and Pre-dispersal
Caust.v2_003603	glucose dehydrogese	1.1	1.867	0.0033	0.045	0.0021	0.024	Soc_P_Sol_vs_Soc_S_PD	Upregulated in Social Secondaries and Pre-dispersal
Caust.v2_013163	glutamate ionotropic kaite 1-like	0.581	3.717	0.0035	0.047	0.0067	0.059	Soc_P_Sol_vs_Soc_S_PD	Upregulated in Social Secondaries and Pre-dispersal
Caust.v2_012007	glycerol-3-phosphate dehydrogese	1.017	7.756	7.3e-07	5e-05	3.7e-08	2.6e-06	Soc_P_Sol_vs_Soc_S_PD	Upregulated in Social Secondaries and Pre-dispersal
Caust.v2_004275	gtp cyclohydrolase	1.705	7.64	2.1e-09	5.4e-07	4.2e-11	8.3e-09	Soc_P_Sol_vs_Soc_S_PD	Upregulated in Social Secondaries and Pre-dispersal
Caust.v2_000184	guanylate cyclase 32e-like	1.094	3.221	3.7e-06	0.00019	6.1e-07	2.8e-05	Soc_P_Sol_vs_Soc_S_PD	Upregulated in Social Secondaries and Pre-dispersal
Caust.v2_008084	homeobox protein aristaless-like	0.698	2.815	0.0037	0.049	0.0022	0.025	Soc_P_Sol_vs_Soc_S_PD	Upregulated in Social Secondaries and Pre-dispersal
Caust.v2_008415	homeobox protein aristaless-like 4-like	0.491	3.967	0.0033	0.045	0.0015	0.018	Soc_P_Sol_vs_Soc_S_PD	Upregulated in Social Secondaries and Pre-dispersal
Caust.v2_006444	integrin alpha-ps1 isoform x1	0.485	5.434	0.00078	0.015	0.00023	0.004	Soc_P_Sol_vs_Soc_S_PD	Upregulated in Social Secondaries and Pre-dispersal
Caust.v2_001394	isoform a	2.695	5.697	3e-05	0.0011	0.00093	0.013	Soc_P_Sol_vs_Soc_S_PD	Upregulated in Social Secondaries and Pre-dispersal
Caust.v2_005964	isoform c	3.671	2.556	0.00088	0.017	3.9e-07	1.9e-05	Soc_P_Sol_vs_Soc_S_PD	Upregulated in Social Secondaries and Pre-dispersal
Caust.v2_008107	kin of irre-like protein 3-like isoform x1	0.668	4.704	0.0017	0.028	0.00022	0.0038	Soc_P_Sol_vs_Soc_S_PD	Upregulated in Social Secondaries and Pre-dispersal
Caust.v2_010333	liPDic system-associated mePDrane protein	0.588	4.452	0.0013	0.023	0.0018	0.021	Soc_P_Sol_vs_Soc_S_PD	Upregulated in Social Secondaries and Pre-dispersal
Caust.v2_019493	mical-like protein 2	1.179	2.059	0.00066	0.013	0.0014	0.017	Soc_P_Sol_vs_Soc_S_PD	Upregulated in Social Secondaries and Pre-dispersal
Caust.v2_014267	mitochondrial inner mePDrane	0.381	7.647	0.0023	0.035	0.0024	0.027	Soc_P_Sol_vs_Soc_S_PD	Upregulated in Social Secondaries and Pre-dispersal
Caust.v2_012122	mitochondrial inner mePDrane organizing system protein 1-like	0.628	7.191	5.7e-05	0.0018	0.00011	0.0021	Soc_P_Sol_vs_Soc_S_PD	Upregulated in Social Secondaries and Pre-dispersal
Caust.v2_003070	monocarboxylate transporter 10	0.623	6.59	0.0023	0.034	0.00083	0.012	Soc_P_Sol_vs_Soc_S_PD	Upregulated in Social Secondaries and Pre-dispersal
Caust.v2_004484	myosin-i heavy chain	0.651	6.669	0.0017	0.028	4.4e-05	0.001	Soc_P_Sol_vs_Soc_S_PD	Upregulated in Social Secondaries and Pre-dispersal
Caust.v2_007535	netrin receptor unc5b-like	0.645	5.842	0.0036	0.048	0.00019	0.0034	Soc_P_Sol_vs_Soc_S_PD	Upregulated in Social Secondaries and Pre-dispersal
Caust.v2_004764	neurogenic locus notch	0.81	5.315	1.7e-08	2.5e-06	9.8e-10	1.2e-07	Soc_P_Sol_vs_Soc_S_PD	Upregulated in Social Secondaries and Pre-dispersal
Caust.v2_014559	neuropeptide ff receptor 2-like	2.873	4.455	1.6e-05	0.00067	2e-11	4.5e-09	Soc_P_Sol_vs_Soc_S_PD	Upregulated in Social Secondaries and Pre-dispersal
Caust.v2_014526	no mechanoreceptor potential isoform c	1.463	1.869	0.0027	0.039	4e-05	0.00093	Soc_P_Sol_vs_Soc_S_PD	Upregulated in Social Secondaries and Pre-dispersal
Caust.v2_014859	odorant receptor 13a-like	1.343	1.987	0.0011	0.019	0.0033	0.034	Soc_P_Sol_vs_Soc_S_PD	Upregulated in Social Secondaries and Pre-dispersal
Caust.v2_018750	oxidase peroxidase	0.639	5.506	0.0028	0.04	6.1e-05	0.0013	Soc_P_Sol_vs_Soc_S_PD	Upregulated in Social Secondaries and Pre-dispersal
Caust.v2_009743	peroxidasin	0.649	4.913	1.3e-05	0.00054	1.5e-05	0.00041	Soc_P_Sol_vs_Soc_S_PD	Upregulated in Social Secondaries and Pre-dispersal
Caust.v2_004028	phospholipase a2 homolog 1-like	0.577	3.37	0.002	0.031	0.0021	0.024	Soc_P_Sol_vs_Soc_S_PD	Upregulated in Social Secondaries and Pre-dispersal
Caust.v2_009033	phosphopantothenoylcysteine decarboxylase	0.393	6.673	0.0021	0.032	0.0022	0.025	Soc_P_Sol_vs_Soc_S_PD	Upregulated in Social Secondaries and Pre-dispersal
Caust.v2_012810	plasma kallikrein-like	0.541	4.564	0.00021	0.0051	0.0035	0.036	Soc_P_Sol_vs_Soc_S_PD	Upregulated in Social Secondaries and Pre-dispersal
Caust.v2_003765	probable calcium-binding protein cml11 isoform x2	0.733	2.81	0.0021	0.032	0.003	0.032	Soc_P_Sol_vs_Soc_S_PD	Upregulated in Social Secondaries and Pre-dispersal
Caust.v2_003764	probable calcium-binding protein cml11-like	0.836	4.15	2.1e-05	0.0008	5.5e-06	0.00018	Soc_P_Sol_vs_Soc_S_PD	Upregulated in Social Secondaries and Pre-dispersal
Caust.v2_008729	probable chitise 3-like	1.502	6.919	4.9e-07	3.6e-05	3.2e-09	3.2e-07	Soc_P_Sol_vs_Soc_S_PD	Upregulated in Social Secondaries and Pre-dispersal
Caust.v2_014155	probable cytochrome p450 mitochondrial	1.827	2.153	0.0011	0.02	1.9e-06	6.9e-05	Soc_P_Sol_vs_Soc_S_PD	Upregulated in Social Secondaries and Pre-dispersal
Caust.v2_007044	probable g-protein coupled receptor mth-like 1-like isoform x1	0.67	5.62	2.8e-06	0.00015	3.6e-07	1.8e-05	Soc_P_Sol_vs_Soc_S_PD	Upregulated in Social Secondaries and Pre-dispersal
Caust.v2_011291	protein sprint	0.506	6.972	0.0033	0.045	0.00084	0.012	Soc_P_Sol_vs_Soc_S_PD	Upregulated in Social Secondaries and Pre-dispersal
Caust.v2_016734	ras-associated and pleckstrin-like proteiny domains-containing protein 1	0.395	6.285	0.002	0.032	0.0011	0.015	Soc_P_Sol_vs_Soc_S_PD	Upregulated in Social Secondaries and Pre-dispersal
Caust.v2_002488	serine threonine-protein kise 17a-like	0.781	6.009	1.6e-06	9.3e-05	7.1e-07	3.1e-05	Soc_P_Sol_vs_Soc_S_PD	Upregulated in Social Secondaries and Pre-dispersal
Caust.v2_009790	slit homolog 1	0.769	3.189	0.00099	0.018	0.001	0.014	Soc_P_Sol_vs_Soc_S_PD	Upregulated in Social Secondaries and Pre-dispersal
Caust.v2_009797	sodium-dependent nutrient amino acid transporter 1-like	2.966	1.616	8.2e-08	8.1e-06	3.5e-07	1.8e-05	Soc_P_Sol_vs_Soc_S_PD	Upregulated in Social Secondaries and Pre-dispersal
Caust.v2_014147	sptzle 3a	0.723	3.762	0.00032	0.0073	0.0038	0.038	Soc_P_Sol_vs_Soc_S_PD	Upregulated in Social Secondaries and Pre-dispersal
Caust.v2_007115	succinyl- ligase	0.694	8.147	2.2e-07	1.8e-05	8.3e-06	0.00025	Soc_P_Sol_vs_Soc_S_PD	Upregulated in Social Secondaries and Pre-dispersal
Caust.v2_017095	tolloid-like protein 2	0.705	3.916	3.7e-05	0.0013	1e-05	0.0003	Soc_P_Sol_vs_Soc_S_PD	Upregulated in Social Secondaries and Pre-dispersal
Caust.v2_017225	transcription factor spt20 homolog isoform x1	2.305	0.86	2.7e-06	0.00015	7.4e-09	6.8e-07	Soc_P_Sol_vs_Soc_S_PD	Upregulated in Social Secondaries and Pre-dispersal
Caust.v2_021126	transcription factor spt20 homolog isoform x1	2.864	1.227	2.2e-09	5.6e-07	4.7e-14	2.3e-11	Soc_P_Sol_vs_Soc_S_PD	Upregulated in Social Secondaries and Pre-dispersal
Caust.v2_003869	transforming growth factor-beta-induced protein ig-h3	1.498	3.271	5.5e-10	1.9e-07	1.1e-10	1.9e-08	Soc_P_Sol_vs_Soc_S_PD	Upregulated in Social Secondaries and Pre-dispersal
Caust.v2_005378	transmePDrane protein 35-like	0.691	6.5	1.3e-07	1.2e-05	4.3e-10	6.1e-08	Soc_P_Sol_vs_Soc_S_PD	Upregulated in Social Secondaries and Pre-dispersal
Caust.v2_017060	tyrosine-protein kise btk29a	0.743	6.774	0.00015	0.004	7.1e-07	3.1e-05	Soc_P_Sol_vs_Soc_S_PD	Upregulated in Social Secondaries and Pre-dispersal
Caust.v2_009145	tyrosine-protein kise drl-like	0.728	4.405	0.003	0.041	0.00062	0.0091	Soc_P_Sol_vs_Soc_S_PD	Upregulated in Social Secondaries and Pre-dispersal
Caust.v2_003402	uncharacterized protein loc100116437 isoform x1	0.687	6.142	0.00027	0.0064	1e-05	0.0003	Soc_P_Sol_vs_Soc_S_PD	Upregulated in Social Secondaries and Pre-dispersal
Caust.v2_007095	uncharacterized protein loc100119988 isoform x1	0.853	4.715	2.7e-08	3.5e-06	2.1e-07	1.2e-05	Soc_P_Sol_vs_Soc_S_PD	Upregulated in Social Secondaries and Pre-dispersal
Caust.v2_001492	uncharacterized protein loc100122234 isoform x1	1.118	2.288	0.0019	0.03	9.6e-05	0.0019	Soc_P_Sol_vs_Soc_S_PD	Upregulated in Social Secondaries and Pre-dispersal
Caust.v2_000027	uncharacterized protein loc100571749	0.845	4.802	0.00059	0.012	8.7e-06	0.00026	Soc_P_Sol_vs_Soc_S_PD	Upregulated in Social Secondaries and Pre-dispersal
Caust.v2_011164	uncharacterized protein loc100869475	1.282	7.407	1.9e-05	0.00075	3.6e-07	1.8e-05	Soc_P_Sol_vs_Soc_S_PD	Upregulated in Social Secondaries and Pre-dispersal
Caust.v2_013582	uncharacterized protein loc100872865	0.533	6.359	2.6e-05	0.00097	2.3e-05	0.00057	Soc_P_Sol_vs_Soc_S_PD	Upregulated in Social Secondaries and Pre-dispersal
Caust.v2_006930	uncharacterized protein loc100879070	1.5	4.209	9.1e-07	6.1e-05	7.6e-09	6.9e-07	Soc_P_Sol_vs_Soc_S_PD	Upregulated in Social Secondaries and Pre-dispersal
Caust.v2_017986	uncharacterized protein loc100879487	1.196	3.721	2e-05	0.00079	4.3e-06	0.00014	Soc_P_Sol_vs_Soc_S_PD	Upregulated in Social Secondaries and Pre-dispersal
Caust.v2_015933	uncharacterized protein loc100883311	1.206	4.802	0.0019	0.031	4.6e-05	0.001	Soc_P_Sol_vs_Soc_S_PD	Upregulated in Social Secondaries and Pre-dispersal
Caust.v2_015027	uncharacterized protein loc102674862 isoform x1	1.904	2.55	0.00023	0.0055	5.3e-07	2.5e-05	Soc_P_Sol_vs_Soc_S_PD	Upregulated in Social Secondaries and Pre-dispersal
Caust.v2_012631	uncharacterized protein loc102681196 isoform x2	0.996	4.206	1e-09	3e-07	2.8e-08	2.2e-06	Soc_P_Sol_vs_Soc_S_PD	Upregulated in Social Secondaries and Pre-dispersal
Caust.v2_003072	uncharacterized protein loc103571943	0.494	6.655	9.8e-05	0.0028	0.0001	0.002	Soc_P_Sol_vs_Soc_S_PD	Upregulated in Social Secondaries and Pre-dispersal
Caust.v2_006418	uncharacterized protein loc103580516	0.937	8.63	5.5e-09	1.1e-06	5.6e-09	5.3e-07	Soc_P_Sol_vs_Soc_S_PD	Upregulated in Social Secondaries and Pre-dispersal
Caust.v2_001075	uncharacterized protein loc408365 isoform x2	2.549	6.534	1.6e-08	2.3e-06	2.2e-09	2.4e-07	Soc_P_Sol_vs_Soc_S_PD	Upregulated in Social Secondaries and Pre-dispersal
Caust.v2_013689	uncharacterized protein loc725813	1.95	6.049	2.7e-10	9.9e-08	3.1e-12	8.4e-10	Soc_P_Sol_vs_Soc_S_PD	Upregulated in Social Secondaries and Pre-dispersal
Caust.v2_001320	uncharacterized threonine-rich gpi-anchored glyco	3.013	3.719	1.8e-08	2.5e-06	1.6e-06	6e-05	Soc_P_Sol_vs_Soc_S_PD	Upregulated in Social Secondaries and Pre-dispersal
Caust.v2_005188	unconventiol myosin-ixb-like	2.545	2.203	0.00018	0.0047	9.2e-10	1.2e-07	Soc_P_Sol_vs_Soc_S_PD	Upregulated in Social Secondaries and Pre-dispersal
Caust.v2_011828	unconventiol myosin-xv isoform x2	0.592	6.929	0.0024	0.035	0.00024	0.0041	Soc_P_Sol_vs_Soc_S_PD	Upregulated in Social Secondaries and Pre-dispersal
Caust.v2_008231	vegetative cell wall protein gp1	0.976	3.902	0.0016	0.026	2.6e-05	0.00063	Soc_P_Sol_vs_Soc_S_PD	Upregulated in Social Secondaries and Pre-dispersal
Caust.v2_003317	venom acid phosphatase acph-1-like	0.983	4.327	0.00036	0.0079	1.6e-05	0.00043	Soc_P_Sol_vs_Soc_S_PD	Upregulated in Social Secondaries and Pre-dispersal
Caust.v2_015763	von willebrand factor type egf and pentraxin domain-containing protein 1	1.225	3.83	1.7e-06	9.7e-05	2e-07	1.1e-05	Soc_P_Sol_vs_Soc_S_PD	Upregulated in Social Secondaries and Pre-dispersal
Caust.v2_003102	vwfa and cache domain-containing protein 1	0.83	4.932	6.8e-05	0.0021	4.5e-06	0.00015	Soc_P_Sol_vs_Soc_S_PD	Upregulated in Social Secondaries and Pre-dispersal
Caust.v2_013903	ww domain-binding protein 4-like	0.563	5.693	6.3e-05	0.002	5.2e-05	0.0012	Soc_P_Sol_vs_Soc_S_PD	Upregulated in Social Secondaries and Pre-dispersal
Caust.v2_006881		0.465	4.998	0.001	0.019	0.0065	0.058	Soc_P_Sol_vs_Soc_S_PD	Upregulated in Social Secondaries and Pre-dispersal		Differentially expressed in fat bodies after usp RNAi, Genes differentially expressed in response to juvenile hormone analog treatment
Caust.v2_017570		0.517	4.578	0.00073	0.014	0.00098	0.013	Soc_P_Sol_vs_Soc_S_PD	Upregulated in Social Secondaries and Pre-dispersal			Upregulated in workers after 4 hours
Caust.v2_012301		0.545	5.353	0.00079	0.015	0.0017	0.021	Soc_P_Sol_vs_Soc_S_PD	Upregulated in Social Secondaries and Pre-dispersal			Upregulated in workers after 17 hours, Upregulated in Queens after 84 hours
Caust.v2_008197		0.57	4.352	0.00034	0.0078	0.00086	0.012	Soc_P_Sol_vs_Soc_S_PD	Upregulated in Social Secondaries and Pre-dispersal			Upregulated in Queens after 84 hours
Caust.v2_007918		0.599	4.876	0.0012	0.021	0.00052	0.0079	Soc_P_Sol_vs_Soc_S_PD	Upregulated in Social Secondaries and Pre-dispersal																					Apini specific
Caust.v2_003969		0.628	2.915	0.0021	0.033	0.0017	0.02	Soc_P_Sol_vs_Soc_S_PD	Upregulated in Social Secondaries and Pre-dispersal		Nurse High
Caust.v2_005484		0.661	8.936	0.00077	0.015	0.00084	0.012	Soc_P_Sol_vs_Soc_S_PD	Upregulated in Social Secondaries and Pre-dispersal			Upregulated in queens after 108 hours
Caust.v2_018203		0.725	3.633	0.00094	0.018	0.0011	0.014	Soc_P_Sol_vs_Soc_S_PD	Upregulated in Social Secondaries and Pre-dispersal																					Test 1 upregulated in eusocial
Caust.v2_008492		0.731	4.225	5.5e-06	0.00027	1e-06	4.1e-05	Soc_P_Sol_vs_Soc_S_PD	Upregulated in Social Secondaries and Pre-dispersal													higher in nurses
Caust.v2_006537		0.792	5.458	2e-07	1.7e-05	9.6e-08	6.2e-06	Soc_P_Sol_vs_Soc_S_PD	Upregulated in Social Secondaries and Pre-dispersal			Upregulated in workers after 6 hours, Upregulated in workers after 132 hours
Caust.v2_014798		0.801	3.78	0.0038	0.05	0.001	0.014	Soc_P_Sol_vs_Soc_S_PD	Upregulated in Social Secondaries and Pre-dispersal																					Test 1 upregulated in noneusocial, Test 2 upregulated in noneusocial
Caust.v2_013688		0.87	7.128	5.1e-07	3.8e-05	1.6e-06	6e-05	Soc_P_Sol_vs_Soc_S_PD	Upregulated in Social Secondaries and Pre-dispersal	AHB<EHB-soldier, colony and individual genotype
Caust.v2_007524		1.061	6.447	1.2e-06	7.3e-05	2.4e-11	5e-09	Soc_P_Sol_vs_Soc_S_PD	Upregulated in Social Secondaries and Pre-dispersal			Upregulated in queen after 4 hours, Upregulated in workers after 6 hours
Caust.v2_008631		1.17	2.128	0.00033	0.0076	0.00043	0.0068	Soc_P_Sol_vs_Soc_S_PD	Upregulated in Social Secondaries and Pre-dispersal														Retinue response significantly regulated
Caust.v2_008460		1.693	4.318	0.00071	0.014	4.7e-07	2.3e-05	Soc_P_Sol_vs_Soc_S_PD	Upregulated in Social Secondaries and Pre-dispersal										Day 3 up-regulated list-cage
Caust.v2_017471		1.722	3.072	6.6e-09	1.1e-06	1.1e-09	1.3e-07	Soc_P_Sol_vs_Soc_S_PD	Upregulated in Social Secondaries and Pre-dispersal			Upregulated in Queens after 60 hours
Caust.v2_012691		1.807	3.977	3.4e-06	0.00018	3.1e-11	6.3e-09	Soc_P_Sol_vs_Soc_S_PD	Upregulated in Social Secondaries and Pre-dispersal			Upregulated in workers after 84 hours
Caust.v2_017125		1.825	2.176	0.0011	0.02	2.5e-06	9e-05	Soc_P_Sol_vs_Soc_S_PD	Upregulated in Social Secondaries and Pre-dispersal														Retinue response significantly regulated
Caust.v2_012697		1.902	6.037	1.5e-08	2.2e-06	2.7e-07	1.4e-05	Soc_P_Sol_vs_Soc_S_PD	Upregulated in Social Secondaries and Pre-dispersal			Upregulated in workers after 6 hours, Upregulated in workers after 84 hours
Caust.v2_006700		2.049	5.865	2e-06	0.00011	2.8e-12	7.6e-10	Soc_P_Sol_vs_Soc_S_PD	Upregulated in Social Secondaries and Pre-dispersal			Upregulated in Queens after 60 hours
Caust.v2_002375		2.5	6.285	6.6e-09	1.1e-06	6.7e-12	1.6e-09	Soc_P_Sol_vs_Soc_S_PD	Upregulated in Social Secondaries and Pre-dispersal			Upregulated in workers after 84 hours, Upregulated in workers after 108 hours
Caust.v2_001180		3.291	2.102	1.2e-05	0.00053	3.2e-09	3.2e-07	Soc_P_Sol_vs_Soc_S_PD	Upregulated in Social Secondaries and Pre-dispersal		Differentially expressed in fat bodies after usp RNAi, Genes differentially expressed in response to juvenile hormone analog treatment
Caust.v2_012070		3.802	4.464	1.3e-09	3.7e-07	1.8e-10	2.9e-08	Soc_P_Sol_vs_Soc_S_PD	Upregulated in Social Secondaries and Pre-dispersal		Differentially expressed in fat bodies after usp RNAi, Genes differentially expressed in response to juvenile hormone analog treatment
Caust.v2_013110		0.4	7.1	0.0025	0.036	0.0011	0.015	Soc_P_Sol_vs_Soc_S_PD	Upregulated in Social Secondaries and Pre-dispersal
Caust.v2_006642		0.414	8.112	0.00078	0.015	0.00064	0.0094	Soc_P_Sol_vs_Soc_S_PD	Upregulated in Social Secondaries and Pre-dispersal
Caust.v2_001704		0.424	5.561	0.002	0.031	0.0017	0.02	Soc_P_Sol_vs_Soc_S_PD	Upregulated in Social Secondaries and Pre-dispersal
Caust.v2_002410		0.424	5.176	0.0031	0.043	0.00062	0.0091	Soc_P_Sol_vs_Soc_S_PD	Upregulated in Social Secondaries and Pre-dispersal
Caust.v2_013851		0.427	6.638	0.00097	0.018	0.00021	0.0038	Soc_P_Sol_vs_Soc_S_PD	Upregulated in Social Secondaries and Pre-dispersal
Caust.v2_002526		0.443	6.711	0.00043	0.0093	0.0002	0.0035	Soc_P_Sol_vs_Soc_S_PD	Upregulated in Social Secondaries and Pre-dispersal
Caust.v2_007140		0.448	5.656	0.00076	0.015	0.0034	0.035	Soc_P_Sol_vs_Soc_S_PD	Upregulated in Social Secondaries and Pre-dispersal
Caust.v2_003930		0.454	5.139	0.0015	0.026	0.0013	0.016	Soc_P_Sol_vs_Soc_S_PD	Upregulated in Social Secondaries and Pre-dispersal
Caust.v2_013011		0.457	9.858	0.00011	0.0031	0.002	0.023	Soc_P_Sol_vs_Soc_S_PD	Upregulated in Social Secondaries and Pre-dispersal
Caust.v2_003891		0.505	8.958	5.7e-05	0.0018	8.7e-05	0.0018	Soc_P_Sol_vs_Soc_S_PD	Upregulated in Social Secondaries and Pre-dispersal
Caust.v2_013452		0.505	5.849	0.00015	0.0039	5.4e-05	0.0012	Soc_P_Sol_vs_Soc_S_PD	Upregulated in Social Secondaries and Pre-dispersal
Caust.v2_001270		0.513	8.541	0.0011	0.02	0.003	0.032	Soc_P_Sol_vs_Soc_S_PD	Upregulated in Social Secondaries and Pre-dispersal
Caust.v2_007180		0.531	5.59	0.00011	0.0031	8.2e-05	0.0017	Soc_P_Sol_vs_Soc_S_PD	Upregulated in Social Secondaries and Pre-dispersal
Caust.v2_014131		0.55	4.398	0.0011	0.02	0.0016	0.02	Soc_P_Sol_vs_Soc_S_PD	Upregulated in Social Secondaries and Pre-dispersal
Caust.v2_019806		0.564	4.753	0.00063	0.013	0.0011	0.015	Soc_P_Sol_vs_Soc_S_PD	Upregulated in Social Secondaries and Pre-dispersal
Caust.v2_021168		0.564	3.76	0.0012	0.021	0.0011	0.015	Soc_P_Sol_vs_Soc_S_PD	Upregulated in Social Secondaries and Pre-dispersal
Caust.v2_013733		0.572	6.173	0.00025	0.0061	4.8e-05	0.0011	Soc_P_Sol_vs_Soc_S_PD	Upregulated in Social Secondaries and Pre-dispersal
Caust.v2_007647		0.6	4.553	0.0021	0.032	0.0023	0.026	Soc_P_Sol_vs_Soc_S_PD	Upregulated in Social Secondaries and Pre-dispersal
Caust.v2_007561		0.609	9.82	3.9e-07	3e-05	2.1e-05	0.00053	Soc_P_Sol_vs_Soc_S_PD	Upregulated in Social Secondaries and Pre-dispersal
Caust.v2_004246		0.615	4.04	0.0021	0.032	0.003	0.032	Soc_P_Sol_vs_Soc_S_PD	Upregulated in Social Secondaries and Pre-dispersal
Caust.v2_007694		0.644	5.869	0.0013	0.022	8.2e-05	0.0017	Soc_P_Sol_vs_Soc_S_PD	Upregulated in Social Secondaries and Pre-dispersal
Caust.v2_012361		0.659	2.767	0.0031	0.043	0.0057	0.052	Soc_P_Sol_vs_Soc_S_PD	Upregulated in Social Secondaries and Pre-dispersal
Caust.v2_020446		0.678	5.398	0.00047	0.01	3.7e-05	0.00088	Soc_P_Sol_vs_Soc_S_PD	Upregulated in Social Secondaries and Pre-dispersal
Caust.v2_011820		0.683	4.562	4.4e-05	0.0015	4.8e-05	0.0011	Soc_P_Sol_vs_Soc_S_PD	Upregulated in Social Secondaries and Pre-dispersal
Caust.v2_014399		0.72	3.822	0.00017	0.0044	0.00038	0.0062	Soc_P_Sol_vs_Soc_S_PD	Upregulated in Social Secondaries and Pre-dispersal
Caust.v2_004994		0.739	5.261	1.1e-06	6.7e-05	9.6e-07	3.9e-05	Soc_P_Sol_vs_Soc_S_PD	Upregulated in Social Secondaries and Pre-dispersal
Caust.v2_020945		0.742	4.518	7.8e-07	5.3e-05	3.4e-05	0.00081	Soc_P_Sol_vs_Soc_S_PD	Upregulated in Social Secondaries and Pre-dispersal
Caust.v2_010266		0.752	7.925	7.2e-09	1.2e-06	4.8e-08	3.3e-06	Soc_P_Sol_vs_Soc_S_PD	Upregulated in Social Secondaries and Pre-dispersal
Caust.v2_000664		0.799	2.46	0.0014	0.024	0.0019	0.023	Soc_P_Sol_vs_Soc_S_PD	Upregulated in Social Secondaries and Pre-dispersal
Caust.v2_003816		0.844	2.456	0.0029	0.041	0.0045	0.043	Soc_P_Sol_vs_Soc_S_PD	Upregulated in Social Secondaries and Pre-dispersal
Caust.v2_012832		0.878	5.506	4.5e-08	5.2e-06	2.4e-07	1.3e-05	Soc_P_Sol_vs_Soc_S_PD	Upregulated in Social Secondaries and Pre-dispersal
Caust.v2_002916		0.884	1.924	0.00091	0.017	0.00049	0.0075	Soc_P_Sol_vs_Soc_S_PD	Upregulated in Social Secondaries and Pre-dispersal
Caust.v2_014625		0.892	3.714	1.7e-06	9.5e-05	0.00012	0.0023	Soc_P_Sol_vs_Soc_S_PD	Upregulated in Social Secondaries and Pre-dispersal
Caust.v2_000618		0.896	2.769	5.5e-05	0.0018	5.5e-05	0.0012	Soc_P_Sol_vs_Soc_S_PD	Upregulated in Social Secondaries and Pre-dispersal
Caust.v2_021157		0.98	2.713	2.3e-05	0.00087	5.3e-05	0.0012	Soc_P_Sol_vs_Soc_S_PD	Upregulated in Social Secondaries and Pre-dispersal
Caust.v2_010002		0.995	1.283	0.0036	0.048	0.0026	0.028	Soc_P_Sol_vs_Soc_S_PD	Upregulated in Social Secondaries and Pre-dispersal
Caust.v2_013953		1.032	5.125	7.8e-12	5e-09	2.6e-12	7.4e-10	Soc_P_Sol_vs_Soc_S_PD	Upregulated in Social Secondaries and Pre-dispersal
Caust.v2_003341		1.147	5.567	0.0038	0.05	1.9e-05	0.00048	Soc_P_Sol_vs_Soc_S_PD	Upregulated in Social Secondaries and Pre-dispersal
Caust.v2_007028		1.167	5.958	1e-06	6.7e-05	7e-10	9.4e-08	Soc_P_Sol_vs_Soc_S_PD	Upregulated in Social Secondaries and Pre-dispersal
Caust.v2_014763		1.169	2.051	1e-05	0.00045	1.2e-06	4.5e-05	Soc_P_Sol_vs_Soc_S_PD	Upregulated in Social Secondaries and Pre-dispersal
Caust.v2_003788		1.212	4.059	2.9e-05	0.0011	1.4e-05	0.00039	Soc_P_Sol_vs_Soc_S_PD	Upregulated in Social Secondaries and Pre-dispersal
Caust.v2_006745		1.255	5.519	2e-05	0.00079	4.1e-08	2.9e-06	Soc_P_Sol_vs_Soc_S_PD	Upregulated in Social Secondaries and Pre-dispersal
Caust.v2_006902		1.278	4.188	0.00019	0.0047	4e-06	0.00014	Soc_P_Sol_vs_Soc_S_PD	Upregulated in Social Secondaries and Pre-dispersal
Caust.v2_003806		1.424	0.801	0.00021	0.0052	8.8e-05	0.0018	Soc_P_Sol_vs_Soc_S_PD	Upregulated in Social Secondaries and Pre-dispersal
Caust.v2_012405		1.427	2.858	5e-05	0.0017	9e-07	3.7e-05	Soc_P_Sol_vs_Soc_S_PD	Upregulated in Social Secondaries and Pre-dispersal
Caust.v2_004243		1.469	1.361	5.7e-05	0.0018	0.00012	0.0023	Soc_P_Sol_vs_Soc_S_PD	Upregulated in Social Secondaries and Pre-dispersal
Caust.v2_020859		1.488	3.322	4.3e-07	3.3e-05	2.4e-08	1.9e-06	Soc_P_Sol_vs_Soc_S_PD	Upregulated in Social Secondaries and Pre-dispersal
Caust.v2_003198		1.53	1	1.7e-05	0.00069	0.00028	0.0047	Soc_P_Sol_vs_Soc_S_PD	Upregulated in Social Secondaries and Pre-dispersal
Caust.v2_009857		1.533	8.881	8.2e-05	0.0025	6e-05	0.0013	Soc_P_Sol_vs_Soc_S_PD	Upregulated in Social Secondaries and Pre-dispersal
Caust.v2_013188		1.533	5.297	0.00015	0.004	1.9e-07	1.1e-05	Soc_P_Sol_vs_Soc_S_PD	Upregulated in Social Secondaries and Pre-dispersal
Caust.v2_015853		1.575	4.253	1.8e-07	1.5e-05	3.2e-10	5.1e-08	Soc_P_Sol_vs_Soc_S_PD	Upregulated in Social Secondaries and Pre-dispersal
Caust.v2_022526		1.604	0.243	0.0037	0.049	0.0016	0.019	Soc_P_Sol_vs_Soc_S_PD	Upregulated in Social Secondaries and Pre-dispersal
Caust.v2_002969		1.624	1.444	6.7e-07	4.7e-05	1.1e-06	4.5e-05	Soc_P_Sol_vs_Soc_S_PD	Upregulated in Social Secondaries and Pre-dispersal
Caust.v2_003889		1.772	2.305	0.001	0.019	6.2e-07	2.8e-05	Soc_P_Sol_vs_Soc_S_PD	Upregulated in Social Secondaries and Pre-dispersal
Caust.v2_004116		1.787	1.87	0.00013	0.0036	1.6e-05	0.00043	Soc_P_Sol_vs_Soc_S_PD	Upregulated in Social Secondaries and Pre-dispersal
Caust.v2_005342		1.848	-0.024	0.0016	0.027	9.9e-05	0.002	Soc_P_Sol_vs_Soc_S_PD	Upregulated in Social Secondaries and Pre-dispersal
Caust.v2_010335		1.938	4.906	5.3e-11	2.4e-08	4.9e-17	5.2e-14	Soc_P_Sol_vs_Soc_S_PD	Upregulated in Social Secondaries and Pre-dispersal
Caust.v2_017659		2.019	0.474	0.0019	0.03	0.00044	0.0068	Soc_P_Sol_vs_Soc_S_PD	Upregulated in Social Secondaries and Pre-dispersal
Caust.v2_022166		2.118	-0.529	0.0032	0.043	0.00088	0.012	Soc_P_Sol_vs_Soc_S_PD	Upregulated in Social Secondaries and Pre-dispersal
Caust.v2_017539		2.133	-0.363	0.001	0.019	5.7e-05	0.0012	Soc_P_Sol_vs_Soc_S_PD	Upregulated in Social Secondaries and Pre-dispersal
Caust.v2_006062		2.134	3.419	1.8e-07	1.5e-05	2.8e-16	2e-13	Soc_P_Sol_vs_Soc_S_PD	Upregulated in Social Secondaries and Pre-dispersal
Caust.v2_011151		2.156	5.018	5.3e-05	0.0017	2.2e-11	4.6e-09	Soc_P_Sol_vs_Soc_S_PD	Upregulated in Social Secondaries and Pre-dispersal
Caust.v2_016959		2.239	2.633	6.4e-09	1.1e-06	5.5e-13	2.3e-10	Soc_P_Sol_vs_Soc_S_PD	Upregulated in Social Secondaries and Pre-dispersal
Caust.v2_016958		2.333	2.052	7.1e-08	7.3e-06	5.1e-12	1.3e-09	Soc_P_Sol_vs_Soc_S_PD	Upregulated in Social Secondaries and Pre-dispersal
Caust.v2_010156		2.367	2.64	3.9e-08	4.6e-06	7.6e-09	6.9e-07	Soc_P_Sol_vs_Soc_S_PD	Upregulated in Social Secondaries and Pre-dispersal
Caust.v2_004006		2.455	4.761	2.6e-05	0.00096	4.7e-07	2.3e-05	Soc_P_Sol_vs_Soc_S_PD	Upregulated in Social Secondaries and Pre-dispersal
Caust.v2_021543		2.482	1.533	2.3e-08	3e-06	2.5e-09	2.7e-07	Soc_P_Sol_vs_Soc_S_PD	Upregulated in Social Secondaries and Pre-dispersal
Caust.v2_010171		2.491	-0.137	0.0034	0.046	0.0017	0.02	Soc_P_Sol_vs_Soc_S_PD	Upregulated in Social Secondaries and Pre-dispersal
Caust.v2_011896		2.545	5.485	4.4e-08	5.1e-06	3.8e-18	5.6e-15	Soc_P_Sol_vs_Soc_S_PD	Upregulated in Social Secondaries and Pre-dispersal
Caust.v2_002376		2.554	2.415	1.4e-09	4e-07	1.8e-09	2.1e-07	Soc_P_Sol_vs_Soc_S_PD	Upregulated in Social Secondaries and Pre-dispersal
Caust.v2_015318		2.706	1.512	0.0013	0.023	1.2e-06	4.5e-05	Soc_P_Sol_vs_Soc_S_PD	Upregulated in Social Secondaries and Pre-dispersal
Caust.v2_006373		2.777	3.827	0.00016	0.0042	3e-08	2.3e-06	Soc_P_Sol_vs_Soc_S_PD	Upregulated in Social Secondaries and Pre-dispersal
Caust.v2_006633		2.924	6.754	0.0016	0.027	2.1e-12	6.4e-10	Soc_P_Sol_vs_Soc_S_PD	Upregulated in Social Secondaries and Pre-dispersal
Caust.v2_021635		2.957	1.089	5.9e-06	0.00028	2.1e-09	2.3e-07	Soc_P_Sol_vs_Soc_S_PD	Upregulated in Social Secondaries and Pre-dispersal
Caust.v2_020197		2.98	0.111	1e-05	0.00045	1.4e-08	1.2e-06	Soc_P_Sol_vs_Soc_S_PD	Upregulated in Social Secondaries and Pre-dispersal
Caust.v2_020198		3.04	-0.137	0.00017	0.0044	7.5e-07	3.2e-05	Soc_P_Sol_vs_Soc_S_PD	Upregulated in Social Secondaries and Pre-dispersal
Caust.v2_004134		3.053	1.833	4.7e-11	2.2e-08	3.5e-11	7e-09	Soc_P_Sol_vs_Soc_S_PD	Upregulated in Social Secondaries and Pre-dispersal
Caust.v2_011041		3.062	-0.565	0.00031	0.0071	1.7e-06	6.2e-05	Soc_P_Sol_vs_Soc_S_PD	Upregulated in Social Secondaries and Pre-dispersal
Caust.v2_017433		3.087	2.792	9.2e-08	8.8e-06	8.8e-09	7.8e-07	Soc_P_Sol_vs_Soc_S_PD	Upregulated in Social Secondaries and Pre-dispersal
Caust.v2_001321		3.138	2.857	6.3e-09	1.1e-06	6.2e-10	8.8e-08	Soc_P_Sol_vs_Soc_S_PD	Upregulated in Social Secondaries and Pre-dispersal
Caust.v2_019473		3.141	4.626	4.4e-05	0.0015	1.4e-05	0.00037	Soc_P_Sol_vs_Soc_S_PD	Upregulated in Social Secondaries and Pre-dispersal
Caust.v2_020838		3.197	11.212	2.1e-05	0.00081	0.0011	0.015	Soc_P_Sol_vs_Soc_S_PD	Upregulated in Social Secondaries and Pre-dispersal
Caust.v2_006123		3.442	-0.878	0.00076	0.015	4.9e-05	0.0011	Soc_P_Sol_vs_Soc_S_PD	Upregulated in Social Secondaries and Pre-dispersal
Caust.v2_015078		3.455	0.316	1.7e-05	0.00069	3.9e-07	2e-05	Soc_P_Sol_vs_Soc_S_PD	Upregulated in Social Secondaries and Pre-dispersal
Caust.v2_003938		3.588	2.048	4.5e-11	2.2e-08	1.8e-05	0.00046	Soc_P_Sol_vs_Soc_S_PD	Upregulated in Social Secondaries and Pre-dispersal
Caust.v2_014698		3.619	2.344	0.00066	0.013	2.4e-10	4e-08	Soc_P_Sol_vs_Soc_S_PD	Upregulated in Social Secondaries and Pre-dispersal
Caust.v2_019472		3.753	0.13	6.8e-08	7.1e-06	1.5e-10	2.6e-08	Soc_P_Sol_vs_Soc_S_PD	Upregulated in Social Secondaries and Pre-dispersal
Caust.v2_002573		3.808	7.713	2.9e-14	6.9e-11	3.7e-05	0.00087	Soc_P_Sol_vs_Soc_S_PD	Upregulated in Social Secondaries and Pre-dispersal
Caust.v2_012069		3.871	1.682	3e-09	6.6e-07	2.7e-12	7.6e-10	Soc_P_Sol_vs_Soc_S_PD	Upregulated in Social Secondaries and Pre-dispersal
Caust.v2_017392		3.894	0.861	8.9e-08	8.6e-06	1e-12	3.9e-10	Soc_P_Sol_vs_Soc_S_PD	Upregulated in Social Secondaries and Pre-dispersal
Caust.v2_012699		4.283	2.907	1.7e-06	9.6e-05	4.3e-07	2.1e-05	Soc_P_Sol_vs_Soc_S_PD	Upregulated in Social Secondaries and Pre-dispersal
Caust.v2_020839		4.541	1.537	0.00037	0.0082	6.7e-06	0.00021	Soc_P_Sol_vs_Soc_S_PD	Upregulated in Social Secondaries and Pre-dispersal
Caust.v2_003345		4.811	6.543	2.9e-08	3.6e-06	4e-19	7.9e-16	Soc_P_Sol_vs_Soc_S_PD	Upregulated in Social Secondaries and Pre-dispersal
Caust.v2_009000		4.83	1.842	0.00044	0.0095	2.1e-09	2.3e-07	Soc_P_Sol_vs_Soc_S_PD	Upregulated in Social Secondaries and Pre-dispersal
Caust.v2_020196		6.35	6.812	7.8e-08	7.9e-06	3.5e-11	7e-09	Soc_P_Sol_vs_Soc_S_PD	Upregulated in Social Secondaries and Pre-dispersal
Caust.v2_001175		7.324	8.207	1.2e-07	1.1e-05	9e-12	2.1e-09	Soc_P_Sol_vs_Soc_S_PD	Upregulated in Social Secondaries and Pre-dispersal
Caust.v2_021910		-1.199	5.528	8.9e-07	0.011	5.7e-08	0.00022	Soc_P_vs Soc_S_Sol_PD	Upregulated in Social Primaries			Upregulated in queen after 4 hours, Upregulated in workers after 84 hours, Upregulated in workers after 108 hours
Caust.v2_000304		0.445	8.517	0.0019	0.028	0.016	0.12	Soc_P_vs_PD	Upregulated in Pre-dispersal			Upregulated in workers after 12 hours, Upregulated in workers after 60 hours, Upregulated in workers after 84 hours, Upregulated in workers after 108 hours							Day 2 up-regulated list-Cage, Day 4 up-regulated list-cage		upregulated in worker reared		Retinue response significantly regulated		Differentially expressed between haplometrotic and pleometrosis queens					Test 2 upregulated in primitively eusocial, E. robusta specific
Caust.v2_001563	troponin c-like	5.607	6.306	1e-10	1.7e-08	2.1e-18	9.9e-16	Soc_P_vs_PD	Upregulated in Pre-dispersal			Upregulated in workers after 12 hours														Highly expressed in larvae and moderatly in queens
Caust.v2_009659	alpha-mannosidase 2	0.565	5.894	0.00081	0.015	0.00037	0.0065	Soc_P_vs_PD	Upregulated in Pre-dispersal											Reproductive Worker > Queen						Highly expressed in queens			DE between castes of P. metricus in brain
Caust.v2_004115	facilitated trehalose transporter tret1-2 homolog	1.186	5.201	0.00029	0.0065	3.6e-05	0.00091	Soc_P_vs_PD	Upregulated in Pre-dispersal			Upregulated in workers after 60 hours	Upregulated in nonreproductive workers							Queen > Sterile Worker					Differentially expressed between haplometrotic and pleometrosis queens
Caust.v2_011995		0.553	7.283	0.00033	0.0072	0.0023	0.029	Soc_P_vs_PD	Upregulated in Pre-dispersal				Upregulated in nonreproductive workers						Day 3 up-regulated list-cage	Queen > Sterile Worker, Queen > Reproductive Worker					Differentially expressed between haplometrotic and pleometrosis queens
Caust.v2_010873		0.587	6.445	0.00032	0.0072	0.00074	0.012	Soc_P_vs_PD	Upregulated in Pre-dispersal				Upregulated in nonreproductive workers							Queen > Sterile Worker, Queen > Reproductive Worker					Differentially expressed between haplometrotic and pleometrosis queens
Caust.v2_012988	nesprin-1-like isoform x11	0.493	7.575	0.00059	0.012	0.0076	0.07	Soc_P_vs_PD	Upregulated in Pre-dispersal				Upregulated in nonreproductive workers						Day 2 down-regulated list-Cage, Day 3 down-regulated list-cage	Queen > Sterile Worker, Queen > Reproductive Worker				Upregulated in mated queens
Caust.v2_005862	probable citrate synthase mitochondrial-like	0.81	10.183	0.0023	0.032	0.0016	0.022	Soc_P_vs_PD	Upregulated in Pre-dispersal			Upregulated in Queens after 12 hours	Upregulated in nonreproductive workers							Queen > Sterile Worker, Queen > Reproductive Worker			Retinue response significantly regulated						DE between castes of P. metricus in brain
Caust.v2_009075	glutamate decarboxylase	0.454	8.624	0.0014	0.023	0.013	0.11	Soc_P_vs_PD	Upregulated in Pre-dispersal				Upregulated in nonreproductive workers							Queen > Sterile Worker, Queen > Reproductive Worker									DE between castes of P. metricus in brain
Caust.v2_004659	pupal cuticle protein c1b-like	3.845	13.12	3.3e-20	3.1e-17	6.3e-05	0.0015	Soc_P_vs_PD	Upregulated in Pre-dispersal				Upregulated in nonreproductive workers							Queen > Sterile Worker, Queen > Reproductive WorkerReproductive Worker > Sterile Worker
Caust.v2_004229	acetylcholine receptor subunit alpha-like 2	0.728	7.764	6.6e-07	3.9e-05	5.7e-05	0.0014	Soc_P_vs_PD	Upregulated in Pre-dispersal				Upregulated in nonreproductive workers						Day 2 up-regulated list-cage	Reproductive Worker > Queen
Caust.v2_003450	solute carrier family 12 mePDer 6	0.664	9.059	4.2e-06	0.00019	0.00069	0.011	Soc_P_vs_PD	Upregulated in Pre-dispersal				Upregulated in nonreproductive workers							Reproductive Worker > Queen										Test 2 upregulated in primitively eusocial, BoPDini specific
Caust.v2_000539	glycogenin-1 isoform x4	0.401	8.744	0.0033	0.043	0.033	0.19	Soc_P_vs_PD	Upregulated in Pre-dispersal				Upregulated in nonreproductive workers						Day 2 down-regulated list-Cage, Day 3 down-regulated list-cage, QR > QL-field	Sterile worker > Queen, Reproductive Worker > Queen			Retinue response significantly regulated				Genes differentially expressed in the cerebellum of male sticklebacks in response to intrusion of a conspecific male into his territory.
Caust.v2_015259	uncharacterized protein loc552195 isoform x1	0.494	5.628	0.004	0.049	0.0033	0.037	Soc_P_vs_PD	Upregulated in Pre-dispersal				Upregulated in nonreproductive workers						Day 1 up-regulated list-Cage, Day 3 down-regulated list-cage, QR > QL-field	Sterile worker > Queen, Reproductive Worker > Queen				Upregulated in mated queens
Caust.v2_005830		0.649	8.055	0.0012	0.02	0.0021	0.027	Soc_P_vs_PD	Upregulated in Pre-dispersal				Upregulated in nonreproductive workers						Day 3 down-regulated list-Cage, Day 4 down-regulated list-cage, QR > QL-field	Sterile worker > Queen, Reproductive Worker > Queen												WW-LW > WL-LL
Caust.v2_011047	glucosamine--fructose-6-phosphate aminotransferase	1.117	5.432	8.9e-11	1.6e-08	1e-09	9.9e-08	Soc_P_vs_PD	Upregulated in Pre-dispersal			Upregulated in Queen after 6 hours, Upregulated in Queens after 132 hours	Upregulated in nonreproductive workers							Sterile worker > Queen, Reproductive Worker > Queen
Caust.v2_001631		0.723	6.489	9.9e-05	0.0028	0.00015	0.0032	Soc_P_vs_PD	Upregulated in Pre-dispersal				Upregulated in nonreproductive workers						Day 2 up-regulated list-cage	Sterile worker > Queen, Reproductive Worker > Queen										Test 2 upregulated in primitively eusocial
Caust.v2_001634		0.89	6.623	0.0018	0.027	0.00073	0.012	Soc_P_vs_PD	Upregulated in Pre-dispersal				Upregulated in nonreproductive workers						Day 2 up-regulated list-cage	Sterile worker > Queen, Reproductive Worker > Queen										Test 2 upregulated in primitively eusocial
Caust.v2_001646	plasma mePDrane calcium-transporting atpase 2 isoform x1	0.634	8.133	7.5e-06	0.00031	0.00041	0.0072	Soc_P_vs_PD	Upregulated in Pre-dispersal				Upregulated in nonreproductive workers							Sterile worker > Queen, Reproductive Worker > Queen
Caust.v2_012922		0.947	4.578	3.3e-06	0.00016	4.8e-06	0.00017	Soc_P_vs_PD	Upregulated in Pre-dispersal				Upregulated in nonreproductive workers						Day 2 up-regulated list-cage	Sterile worker > Queen, Reproductive Worker > Queen
Caust.v2_015572	slit homolog 2	0.542	5.041	0.0028	0.038	0.0035	0.039	Soc_P_vs_PD	Upregulated in Pre-dispersal				Upregulated in nonreproductive workers												Differentially expressed between haplometrotic and pleometrosis queens				DE between castes of P. metricus in brain
Caust.v2_015594	potassium voltage-gated channel protein shaker-like isoform x1	0.956	5.585	0.00026	0.006	5e-05	0.0012	Soc_P_vs_PD	Upregulated in Pre-dispersal				Upregulated in nonreproductive workers												Differentially expressed between haplometrotic and pleometrosis queens							WW > LL,WW-LW > WL-LL
Caust.v2_005601	innexin inx2	0.446	7.37	0.0014	0.023	0.018	0.13	Soc_P_vs_PD	Upregulated in Pre-dispersal		Differentially expressed in fat bodies after usp RNAi, Genes differentially expressed in response to juvenile hormone analog treatment		Upregulated in nonreproductive workers						Day 3 down-regulated list-cage, QMP < QL -field, QR < QL -field, QMP < QL and downreg in cage day 3-field				Retinue response significantly regulated		Differentially expressed between haplometrotic and pleometrosis queens
Caust.v2_001749	zinc finger protein gli1-like	0.705	4.781	0.00032	0.0071	0.00042	0.0073	Soc_P_vs_PD	Upregulated in Pre-dispersal				Upregulated in nonreproductive workers						Day 3 up-regulated list-cage						Differentially expressed between haplometrotic and pleometrosis queens					E. robusta specific
Caust.v2_009932	carbohydrate sulfotransferase 11	0.757	4.468	0.00022	0.0052	0.0011	0.016	Soc_P_vs_PD	Upregulated in Pre-dispersal		Differentially expressed in fat bodies after usp RNAi, Genes differentially expressed in response to juvenile hormone analog treatment		Upregulated in nonreproductive workers												Differentially expressed between haplometrotic and pleometrosis queens
Caust.v2_012102	multiple inositol polyphosphate phosphatase 1-like	0.524	6.988	0.00066	0.013	0.004	0.043	Soc_P_vs_PD	Upregulated in Pre-dispersal				Upregulated in nonreproductive workers						Day 3 down-regulated list-cage, QMP < QL -field, QR < QL -field, QMP < QL and downreg in cage day 3-field						Differentially expressed between haplometrotic and pleometrosis queens
Caust.v2_015812	aconitate mitochondrial-like	0.635	9.694	0.00023	0.0054	0.0044	0.047	Soc_P_vs_PD	Upregulated in Pre-dispersal				Upregulated in nonreproductive workers												Differentially expressed between haplometrotic and pleometrosis queens
Caust.v2_018581	actin	1.061	12.022	0.0028	0.038	0.00064	0.01	Soc_P_vs_PD	Upregulated in Pre-dispersal				Upregulated in nonreproductive workers												Differentially expressed between haplometrotic and pleometrosis queens
Caust.v2_005167	flocculation protein flo11 isoform x1	1.994	7.099	2.9e-06	0.00014	3.3e-05	0.00086	Soc_P_vs_PD	Upregulated in Pre-dispersal				Upregulated in nonreproductive workers												Differentially expressed between haplometrotic and pleometrosis queens
Caust.v2_016604	integrin alpha-ps2-like	0.885	7.138	2.5e-08	2.3e-06	1.8e-06	7.4e-05	Soc_P_vs_PD	Upregulated in Pre-dispersal				Upregulated in nonreproductive workers												Differentially expressed between haplometrotic and pleometrosis queens
Caust.v2_004417	lethal isoform k	1.268	7.227	2e-07	1.3e-05	1.1e-09	1.1e-07	Soc_P_vs_PD	Upregulated in Pre-dispersal				Upregulated in nonreproductive workers												Differentially expressed between haplometrotic and pleometrosis queens
Caust.v2_015999	sarcalumenin isoform x1	0.859	8.451	0.00043	0.0089	0.00014	0.0029	Soc_P_vs_PD	Upregulated in Pre-dispersal				Upregulated in nonreproductive workers												Differentially expressed between haplometrotic and pleometrosis queens
Caust.v2_001464	uncharacterized protein loc100883637	0.637	4.418	0.0034	0.044	0.0054	0.054	Soc_P_vs_PD	Upregulated in Pre-dispersal				Upregulated in nonreproductive workers												Differentially expressed between haplometrotic and pleometrosis queens
Caust.v2_001768		1.102	4.652	3.1e-08	2.8e-06	2.9e-07	1.5e-05	Soc_P_vs_PD	Upregulated in Pre-dispersal				Upregulated in nonreproductive workers						Day 2 up-regulated list-cage						Differentially expressed between haplometrotic and pleometrosis queens
Caust.v2_004620		1.28	4.065	2.7e-07	1.7e-05	6.1e-06	0.0002	Soc_P_vs_PD	Upregulated in Pre-dispersal				Upregulated in nonreproductive workers												Differentially expressed between haplometrotic and pleometrosis queens
Caust.v2_018233	dna-binding protein dna-ets-5	1.054	4.719	2.8e-05	0.00093	1.8e-05	0.0005	Soc_P_vs_PD	Upregulated in Pre-dispersal				Upregulated in nonreproductive workers											Upregulated in mated queens								WW-LW > WL-LL
Caust.v2_010190	uncharacterized protein loc100880818	1.486	6.539	3.9e-12	9.8e-10	1.5e-17	6.3e-15	Soc_P_vs_PD	Upregulated in Pre-dispersal				Upregulated in nonreproductive workers											Upregulated in mated queens
Caust.v2_016304		0.605	7.78	0.0023	0.032	0.0055	0.055	Soc_P_vs_PD	Upregulated in Pre-dispersal				Upregulated in nonreproductive workers											Upregulated in mated queens
Caust.v2_015902		0.692	7.768	0.0017	0.027	0.0015	0.02	Soc_P_vs_PD	Upregulated in Pre-dispersal				Upregulated in nonreproductive workers											Upregulated in mated queens
Caust.v2_004501	sodium potassium-transporting atpase subunit alpha isoform x2	0.608	8.234	6.5e-05	0.0019	0.0016	0.022	Soc_P_vs_PD	Upregulated in Pre-dispersal			Upregulated in Queens after 84 hours	Upregulated in nonreproductive workers																DE between castes of P. metricus in brain	Test 2 upregulated in noneusocial
Caust.v2_001446	patched domain-containing protein 3	0.65	5.753	0.0013	0.022	0.00018	0.0036	Soc_P_vs_PD	Upregulated in Pre-dispersal				Upregulated in nonreproductive workers						Day 2 up-regulated list-cage, QMP > QL -field, QR > QL-field										DE between castes of P. metricus in brain
Caust.v2_007637		1.182	5.777	0.00022	0.0052	1.7e-05	0.00048	Soc_P_vs_PD	Upregulated in Pre-dispersal				Upregulated in nonreproductive workers										Retinue response significantly regulated						DE between castes of P. metricus in brain	Test 1 upregulated in eusocial
Caust.v2_013019	uncharacterized protein loc659516	0.635	4.451	0.0014	0.022	0.0027	0.032	Soc_P_vs_PD	Upregulated in Pre-dispersal				Upregulated in nonreproductive workers																			WL-LW > WW-LL
Caust.v2_007856	uncharacterized protein loc100877431	0.498	8.04	0.00058	0.011	0.0056	0.056	Soc_P_vs_PD	Upregulated in Pre-dispersal				Upregulated in nonreproductive workers						Day 2 up-regulated list-cage				Retinue response significantly regulated
Caust.v2_015581	cat eye syndrome critical region protein 5-like protein	0.512	6.416	0.00087	0.016	0.00075	0.012	Soc_P_vs_PD	Upregulated in Pre-dispersal				Upregulated in nonreproductive workers																	E. robusta specific
Caust.v2_002775	endocuticle structural glycoprotein bd-1-like	3.074	7.095	2.8e-18	2e-15	3.8e-34	7.3e-31	Soc_P_vs_PD	Upregulated in Pre-dispersal				Upregulated in nonreproductive workers	Colgen
Caust.v2_002489	serine threonine-protein kise 17b	0.558	7.109	0.0015	0.024	0.0038	0.042	Soc_P_vs_PD	Upregulated in Pre-dispersal				Upregulated in nonreproductive workers						Day 1 down-regulated list-Cage, Day 3 down-regulated list-cage
Caust.v2_010778	transmePDrane protein 132c	0.5	6.431	0.002	0.029	0.002	0.026	Soc_P_vs_PD	Upregulated in Pre-dispersal				Upregulated in nonreproductive workers										Retinue response significantly regulated
Caust.v2_005693	cd151 antigen-like	0.425	8.942	0.0019	0.028	0.026	0.16	Soc_P_vs_PD	Upregulated in Pre-dispersal				Upregulated in nonreproductive workers
Caust.v2_003129	fibrillin-2-like	1.078	5.706	1.4e-10	2.3e-08	8.4e-12	1.3e-09	Soc_P_vs_PD	Upregulated in Pre-dispersal				Upregulated in nonreproductive workers
Caust.v2_017057	myosin heavy muscle-like isoform 1	1.065	9.628	0.0023	0.033	0.00031	0.0057	Soc_P_vs_PD	Upregulated in Pre-dispersal				Upregulated in nonreproductive workers
Caust.v2_017200	myosin heavy muscle-like isoform 2	1.296	11.58	5.2e-07	3.2e-05	2.3e-07	1.2e-05	Soc_P_vs_PD	Upregulated in Pre-dispersal				Upregulated in nonreproductive workers
Caust.v2_009982	nuclear hormone receptor ftz-f1-like	0.778	7.737	1.5e-07	1.1e-05	1e-05	0.00031	Soc_P_vs_PD	Upregulated in Pre-dispersal				Upregulated in nonreproductive workers
Caust.v2_018740	pi-plc x domain-containing protein 1-like isoform x1	0.689	7.346	0.0012	0.02	0.00062	0.01	Soc_P_vs_PD	Upregulated in Pre-dispersal				Upregulated in nonreproductive workers
Caust.v2_000601	ras-related protein rab-37	0.482	6.769	0.0018	0.027	0.0024	0.029	Soc_P_vs_PD	Upregulated in Pre-dispersal				Upregulated in nonreproductive workers
Caust.v2_006945	troponin t	1.145	10.216	6.7e-06	0.00029	1.4e-05	0.00042	Soc_P_vs_PD	Upregulated in Pre-dispersal				Upregulated in nonreproductive workers
Caust.v2_012098	uncharacterized protein loc100124120	0.539	4.771	0.004	0.05	0.004	0.043	Soc_P_vs_PD	Upregulated in Pre-dispersal				Upregulated in nonreproductive workers
Caust.v2_020511	uncharacterized protein loc100124120	0.588	7.245	5.1e-05	0.0016	0.0011	0.017	Soc_P_vs_PD	Upregulated in Pre-dispersal				Upregulated in nonreproductive workers
Caust.v2_016030		0.722	4.962	0.00038	0.0081	0.0011	0.016	Soc_P_vs_PD	Upregulated in Pre-dispersal				Upregulated in nonreproductive workers						Day 3 down-regulated list-cage, QR > QL-field
Caust.v2_009667		0.859	6.58	7.5e-08	6e-06	3.5e-07	1.8e-05	Soc_P_vs_PD	Upregulated in Pre-dispersal				Upregulated in nonreproductive workers						Day 2 up-regulated list-cage
Caust.v2_016963		0.586	6.585	0.00039	0.0083	0.001	0.015	Soc_P_vs_PD	Upregulated in Pre-dispersal				Upregulated in nonreproductive workers
Caust.v2_012127		0.643	6.762	3.1e-05	0.001	5.5e-05	0.0013	Soc_P_vs_PD	Upregulated in Pre-dispersal				Upregulated in nonreproductive workers
Caust.v2_014018		0.682	5.207	0.0018	0.027	0.00046	0.0078	Soc_P_vs_PD	Upregulated in Pre-dispersal				Upregulated in nonreproductive workers
Caust.v2_005608		0.733	6.845	0.0012	0.02	0.0004	0.007	Soc_P_vs_PD	Upregulated in Pre-dispersal				Upregulated in nonreproductive workers
Caust.v2_005654		0.817	4.037	0.00015	0.0038	0.00053	0.0089	Soc_P_vs_PD	Upregulated in Pre-dispersal				Upregulated in nonreproductive workers
Caust.v2_011907		1.136	2.537	0.00063	0.012	0.00017	0.0034	Soc_P_vs_PD	Upregulated in Pre-dispersal				Upregulated in nonreproductive workers
Caust.v2_009722	innexin inx3	0.866	6.033	9.5e-08	7.2e-06	7.1e-07	3.3e-05	Soc_P_vs_PD	Upregulated in Pre-dispersal				Upregulated in reproductive workers							Queen > Sterile Worker, Queen > Reproductive Worker				Down regulated in mated queens
Caust.v2_001722	ecdysone-induced protein 74ef isoform a-like isoform x6	1.327	2.954	1.7e-05	0.00062	0.00014	0.0029	Soc_P_vs_PD	Upregulated in Pre-dispersal				Upregulated in reproductive workers						Day 1 up-regulated list-Cage, Day 3 down-regulated list-cage	Sterile worker > Queen
Caust.v2_001729	ecdysone-induced protein 74ef isoform b	1.016	6.071	7.5e-06	0.00031	4.3e-09	3.5e-07	Soc_P_vs_PD	Upregulated in Pre-dispersal				Upregulated in reproductive workers						Day 1 up-regulated list-Cage, Day 3 down-regulated list-cage	Sterile worker > Queen
Caust.v2_006213	tyrosine-protein kise src64b	0.823	5.44	5.6e-06	0.00025	6.5e-06	0.00021	Soc_P_vs_PD	Upregulated in Pre-dispersal				Upregulated in reproductive workers						Day 2 down-regulated list-cage, QR > QL-field	Sterile worker > Queen, Reproductive Worker > Queen			Retinue response significantly regulated	Upregulated in CO2 treated mated queens
Caust.v2_001741		0.562	6.327	0.0009	0.016	0.0013	0.018	Soc_P_vs_PD	Upregulated in Pre-dispersal				Upregulated in reproductive workers							Sterile worker > Queen, Reproductive Worker > Queen
Caust.v2_021619	histone h3	0.962	4.346	2.4e-06	0.00012	2.2e-05	0.00059	Soc_P_vs_PD	Upregulated in Pre-dispersal				Upregulated in reproductive workers						Day 3 down-regulated list-cage						Differentially expressed between haplometrotic and pleometrosis queens
Caust.v2_016182	cadherin-87a	0.774	6.395	1.2e-06	6.4e-05	8.6e-07	4e-05	Soc_P_vs_PD	Upregulated in Pre-dispersal				Upregulated in reproductive workers												Differentially expressed between haplometrotic and pleometrosis queens
Caust.v2_000806	fringe glycosyltransferase-like	0.818	4.394	6.6e-05	0.002	0.00062	0.01	Soc_P_vs_PD	Upregulated in Pre-dispersal				Upregulated in reproductive workers												Differentially expressed between haplometrotic and pleometrosis queens
Caust.v2_009819	gamma-interferon-inducible lysosomal thiol reductase-like	0.972	7.333	0.00019	0.0046	0.00033	0.006	Soc_P_vs_PD	Upregulated in Pre-dispersal			Upregulated in workers after 6 hours, Upregulated in queens after 108 hours	Upregulated in reproductive workers											Down regulated in CO2 treated mated queens
Caust.v2_007230	serine proteise stubble	0.565	5.563	0.00081	0.015	0.00082	0.013	Soc_P_vs_PD	Upregulated in Pre-dispersal				Upregulated in reproductive workers		overexpressed in fifth-instar queen or worker larvae									Upregulated in mated queens, Down regulated in CO2 treated mated queens
Caust.v2_006221		1.312	4.015	1.7e-05	0.00062	1.1e-06	5e-05	Soc_P_vs_PD	Upregulated in Pre-dispersal				Upregulated in reproductive workers																			WL-LW > WW-LL
Caust.v2_013591	cadherin-23 isoform x2	2.674	3.274	0.00028	0.0064	9.6e-05	0.0021	Soc_P_vs_PD	Upregulated in Pre-dispersal				Upregulated in reproductive workers						Day 1 up-regulated list-Cage, Day 2 down-regulated list-Cage, Day 3 down-regulated list-cage
Caust.v2_000925	carbonic anhydrase-related protein 10-like	0.764	5.726	0.0024	0.034	3.4e-05	0.00087	Soc_P_vs_PD	Upregulated in Pre-dispersal				Upregulated in reproductive workers						Day 3 up-regulated list-cage
Caust.v2_003044	carboxypeptidase m-like	1.845	6.276	2e-29	4.5e-26	3.5e-28	4.6e-25	Soc_P_vs_PD	Upregulated in Pre-dispersal				Upregulated in reproductive workers						Day 3 down-regulated list-cage, QMP < QL -field, QMP < QL and downreg in cage day 3-field
Caust.v2_001528	potassium voltage-gated channel subfamily h mePDer 8-like	0.688	7.039	8.7e-06	0.00036	0.0001	0.0023	Soc_P_vs_PD	Upregulated in Pre-dispersal				Upregulated in reproductive workers						Day 2 up-regulated list-cage
Caust.v2_003820	splicing factor 3b subunit 3	0.714	7.928	1.7e-06	8.9e-05	0.00013	0.0028	Soc_P_vs_PD	Upregulated in Pre-dispersal			Upregulated in Queen after 6 hours	Upregulated in reproductive workers
Caust.v2_002950	uncharacterized protein loc100113512	3.555	7.14	1.9e-05	0.00068	7.3e-20	4.3e-17	Soc_P_vs_PD	Upregulated in Pre-dispersal			Upregulated in Queens after 84 hours	Upregulated in reproductive workers
Caust.v2_010691	metastasis suppressor protein 1	0.891	2.997	0.0021	0.031	0.0011	0.016	Soc_P_vs_PD	Upregulated in Pre-dispersal				Upregulated in reproductive workers
Caust.v2_005315	pap-associated domain-containing protein 5	0.458	7.493	0.0022	0.032	0.014	0.11	Soc_P_vs_PD	Upregulated in Pre-dispersal				Upregulated in reproductive workers
Caust.v2_005205	pdz domain-containing protein 2	0.754	4.521	0.0013	0.021	0.00071	0.011	Soc_P_vs_PD	Upregulated in Pre-dispersal				Upregulated in reproductive workers
Caust.v2_017398	semaphorin-2a isoform x2	0.796	6.599	1.2e-05	0.00046	2.2e-05	0.0006	Soc_P_vs_PD	Upregulated in Pre-dispersal				Upregulated in reproductive workers
Caust.v2_004306		0.526	5.914	0.0019	0.028	0.0013	0.018	Soc_P_vs_PD	Upregulated in Pre-dispersal				Upregulated in reproductive workers
Caust.v2_000967		0.845	3.175	0.0013	0.022	0.0023	0.029	Soc_P_vs_PD	Upregulated in Pre-dispersal				Upregulated in reproductive workers
Caust.v2_013310	uncharacterized protein loc100867285	0.814	6.894	0.0025	0.034	0.0017	0.023	Soc_P_vs_PD	Upregulated in Pre-dispersal											Queen > Reproductive Worker					Differentially expressed between haplometrotic and pleometrosis queens				DE between castes of P. metricus in brain
Caust.v2_011237		0.667	8.363	4.7e-06	0.00021	0.00029	0.0055	Soc_P_vs_PD	Upregulated in Pre-dispersal			Upregulated in workers after 60 hours, Upregulated in workers after 84 hours, Upregulated in workers after 108 hours								Queen > Reproductive Worker					Differentially expressed between haplometrotic and pleometrosis queens				DE between castes of P. metricus in brain
Caust.v2_010916	discoidin domain-containing receptor 2-like	0.538	5.242	0.0038	0.047	0.002	0.026	Soc_P_vs_PD	Upregulated in Pre-dispersal										Day 4 up-regulated list-cage	Queen > Reproductive Worker					Differentially expressed between haplometrotic and pleometrosis queens
Caust.v2_011564	d fragmentation factor subunit alpha-like	0.517	7.091	0.00076	0.014	0.0031	0.036	Soc_P_vs_PD	Upregulated in Pre-dispersal											Queen > Reproductive Worker					Differentially expressed between haplometrotic and pleometrosis queens
Caust.v2_015289	probable multidrug resistance-associated protein lethal 03659-like	0.542	5.491	0.0019	0.029	0.0018	0.024	Soc_P_vs_PD	Upregulated in Pre-dispersal										Day 3 down-regulated list-cage	Queen > Reproductive Worker
Caust.v2_003023	sulfotransferase isoform c	1.203	5.068	4.5e-08	4e-06	4.1e-10	4.3e-08	Soc_P_vs_PD	Upregulated in Pre-dispersal										Day 3 up-regulated list-cage	Queen > Reproductive Worker
Caust.v2_014248	chorion peroxidase	1.316	5.249	0.00047	0.0096	4.1e-05	0.001	Soc_P_vs_PD	Upregulated in Pre-dispersal											Queen > Reproductive Worker
Caust.v2_000172		1.186	3.043	1.7e-05	0.00061	0.00092	0.014	Soc_P_vs_PD	Upregulated in Pre-dispersal											Queen > Reproductive Worker
Caust.v2_015228	hemicentin-2-like isoform 2	0.616	5.095	0.00085	0.015	0.00062	0.01	Soc_P_vs_PD	Upregulated in Pre-dispersal										Day 2 up-regulated list-cage	Queen > Sterile Worker					Differentially expressed between haplometrotic and pleometrosis queens
Caust.v2_001474	solute carrier family 25 mePDer 40-like	0.783	10.022	0.00017	0.0042	0.0011	0.016	Soc_P_vs_PD	Upregulated in Pre-dispersal			Upregulated in Queen after 6 hours								Queen > Sterile Worker					Differentially expressed between haplometrotic and pleometrosis queens
Caust.v2_016836		0.637	6.308	7.5e-05	0.0022	7e-05	0.0016	Soc_P_vs_PD	Upregulated in Pre-dispersal			Upregulated in Queen after 6 hours, Upregulated in Queens after 12 hours, Upregulated in Queens after 84 hours, Upregulated in queens after 108 hours							Day 1 up-regulated list-Cage, Day 3 down-regulated list-cage	Queen > Sterile Worker				Upregulated in mated queens, Down regulated in CO2 treated mated queens
Caust.v2_010259	dihydrolipoyllysine-residue succinyltransferase component of 2-oxoglutarate dehydrogese mitochondrial	0.643	8.478	0.00066	0.013	0.0036	0.04	Soc_P_vs_PD	Upregulated in Pre-dispersal			Upregulated in Queens after 84 hours, Upregulated in Queens after 132 hours							Day 4 down-regulated list-cage	Queen > Sterile Worker
Caust.v2_020849	a disintegrin and metalloproteise with throPDospondin motifs 16-like isoform x3	1.143	4.48	0.0025	0.035	6.4e-05	0.0015	Soc_P_vs_PD	Upregulated in Pre-dispersal			Upregulated in workers after 36 hours								Queen > Sterile Worker
Caust.v2_020306	a disintegrin and metalloproteise with throPDospondin motifs 3-like	1.217	3.536	8.8e-06	0.00036	9.5e-05	0.0021	Soc_P_vs_PD	Upregulated in Pre-dispersal			Upregulated in workers after 36 hours								Queen > Sterile Worker
Caust.v2_000192	isoform z	1.652	7.195	0.00022	0.0052	5.6e-11	7.3e-09	Soc_P_vs_PD	Upregulated in Pre-dispersal											Queen > Sterile Worker
Caust.v2_017042	3-phosphoinositide-dependent protein kise 1	0.776	5.565	9.3e-06	0.00038	1.2e-06	5.1e-05	Soc_P_vs_PD	Upregulated in Pre-dispersal											Queen > Sterile Worker, Queen > Reproductive Worker				Upregulated in mated queens	Differentially expressed between haplometrotic and pleometrosis queens
Caust.v2_008857	twitchin isoform x3	1.143	9.072	0.00011	0.0031	5e-06	0.00017	Soc_P_vs_PD	Upregulated in Pre-dispersal			Upregulated in workers after 6 hours								Queen > Sterile Worker, Queen > Reproductive Worker				Upregulated in mated queens, Down regulated in CO2 treated mated queens	Differentially expressed between haplometrotic and pleometrosis queens
Caust.v2_006975	adamts-like protein 1 isoform x1	1.08	7.73	3.9e-13	1.2e-10	2.8e-09	2.5e-07	Soc_P_vs_PD	Upregulated in Pre-dispersal										Day 1 up-regulated list-cage, QR < QL -field	Queen > Sterile Worker, Queen > Reproductive Worker			Retinue response significantly regulated		Differentially expressed between haplometrotic and pleometrosis queens
Caust.v2_001961	cuticular protein alogous to peritrophins 3-b precursor	2.883	6.68	5.4e-21	6.1e-18	7.3e-06	0.00023	Soc_P_vs_PD	Upregulated in Pre-dispersal			Upregulated in workers after 6 hours								Queen > Sterile Worker, Queen > Reproductive Worker			Retinue response significantly regulated		Differentially expressed between haplometrotic and pleometrosis queens
Caust.v2_001959	probable chitise 3	4.833	4.87	2.8e-12	7.8e-10	7e-11	8.8e-09	Soc_P_vs_PD	Upregulated in Pre-dispersal			Upregulated in workers after 6 hours								Queen > Sterile Worker, Queen > Reproductive Worker			Retinue response significantly regulated		Differentially expressed between haplometrotic and pleometrosis queens
Caust.v2_011817	extracellular sulfatase sulf-1 homolog	0.79	6.672	1.7e-07	1.2e-05	1e-06	4.5e-05	Soc_P_vs_PD	Upregulated in Pre-dispersal										Day 4 down-regulated list-cage	Queen > Sterile Worker, Queen > Reproductive Worker					Differentially expressed between haplometrotic and pleometrosis queens
Caust.v2_001403	uncharacterized protein loc657853	4.084	5.986	2.6e-51	1.4e-47	7.2e-14	1.6e-11	Soc_P_vs_PD	Upregulated in Pre-dispersal		Nurse High									Queen > Sterile Worker, Queen > Reproductive Worker					Differentially expressed between haplometrotic and pleometrosis queens
Caust.v2_005838		3.805	3.232	2.5e-10	3.6e-08	1.8e-22	1.9e-19	Soc_P_vs_PD	Upregulated in Pre-dispersal											Queen > Sterile Worker, Queen > Reproductive Worker					Differentially expressed between haplometrotic and pleometrosis queens
Caust.v2_008160	arylsulfatase b	1.087	7.287	6.9e-12	1.6e-09	3.4e-09	2.8e-07	Soc_P_vs_PD	Upregulated in Pre-dispersal			Upregulated in workers after 12 hours								Queen > Sterile Worker, Queen > Reproductive Worker				Down regulated in mated queens
Caust.v2_006417	cytochrome c	0.741	8.619	0.0027	0.037	0.0033	0.037	Soc_P_vs_PD	Upregulated in Pre-dispersal			Upregulated in Queen after 6 hours, Upregulated in Queens after 12 hours, Upregulated in Queens after 60 hours, Upregulated in Queens after 84 hours, Upregulated in queens after 108 hours							Day 2 up-regulated list-cage	Queen > Sterile Worker, Queen > Reproductive Worker									DE between castes of P. metricus in brain
Caust.v2_011280	sodium channel protein paralytic isoform x27	0.612	9.041	0.00091	0.016	0.0054	0.054	Soc_P_vs_PD	Upregulated in Pre-dispersal											Queen > Sterile Worker, Queen > Reproductive Worker			Retinue response significantly regulated						DE between castes of P. metricus in brain	Test 1 upregulated in noneusocial, Test 2 upregulated in noneusocial
Caust.v2_017418	alpha-n-acetylgalactosaminidase	0.884	3.195	0.0012	0.02	0.0035	0.039	Soc_P_vs_PD	Upregulated in Pre-dispersal			Upregulated in workers after 6 hours, Upregulated in workers after 36 hours							Day 2 up-regulated list-cage	Queen > Sterile Worker, Queen > Reproductive Worker			Retinue response significantly regulated							Test 2 upregulated in noneusocial
Caust.v2_008036	dipeptidase 1-like	0.917	6.011	0.00058	0.012	2e-05	0.00057	Soc_P_vs_PD	Upregulated in Pre-dispersal										Day 2 down-regulated list-cage	Queen > Sterile Worker, Queen > Reproductive Worker
Caust.v2_003265	ligand-gated ion channel phcl isoform x6	0.64	8.564	9.5e-06	0.00038	0.00084	0.013	Soc_P_vs_PD	Upregulated in Pre-dispersal			Upregulated in Queens after 60 hours								Queen > Sterile Worker, Queen > Reproductive Worker
Caust.v2_009403	uncharacterized protein loc411058	1.139	4.476	3.4e-08	3.1e-06	4.2e-08	2.8e-06	Soc_P_vs_PD	Upregulated in Pre-dispersal										Day 2 up-regulated list-cage	Queen > Sterile Worker, Queen > Reproductive Worker
Caust.v2_016967		1.729	4.125	8.6e-09	9.2e-07	3.2e-09	2.7e-07	Soc_P_vs_PD	Upregulated in Pre-dispersal		Forager High	Upregulated in Queens after 132 hours								Queen > Sterile Worker, Queen > Reproductive Worker
Caust.v2_011292	low quality protein: plexin-a4-like	0.552	6.399	0.00057	0.011	0.00063	0.01	Soc_P_vs_PD	Upregulated in Pre-dispersal											Queen > Sterile Worker, Queen > Reproductive Worker
Caust.v2_015748	tyramine receptor	0.733	5.001	8.4e-05	0.0024	6.4e-05	0.0015	Soc_P_vs_PD	Upregulated in Pre-dispersal											Queen > Sterile Worker, Queen > Reproductive Worker
Caust.v2_002196	tyrosine kise receptor cad96ca-like	1.546	4.564	0.00054	0.011	2.4e-06	9.2e-05	Soc_P_vs_PD	Upregulated in Pre-dispersal											Queen > Sterile Worker, Queen > Reproductive Worker
Caust.v2_006126	uncharacterized protein loc100878943	0.506	7.718	0.0004	0.0086	0.0072	0.067	Soc_P_vs_PD	Upregulated in Pre-dispersal											Queen > Sterile Worker, Queen > Reproductive Worker
Caust.v2_013834		1.645	6.505	8e-15	3.9e-12	2.2e-13	4.6e-11	Soc_P_vs_PD	Upregulated in Pre-dispersal			Upregulated in Queens after 84 hours								Queen > Sterile Worker, Queen > Reproductive Worker
Caust.v2_005967		0.577	5.966	0.00026	0.006	0.00085	0.013	Soc_P_vs_PD	Upregulated in Pre-dispersal											Queen > Sterile Worker, Queen > Reproductive Worker
Caust.v2_008883		0.603	7.52	2.5e-05	0.00085	0.00077	0.012	Soc_P_vs_PD	Upregulated in Pre-dispersal											Queen > Sterile Worker, Queen > Reproductive WorkerReproductive Worker > Sterile Worker
Caust.v2_005477	potassium voltage-gated channel protein shal	1.186	4.387	0.0013	0.022	0.00048	0.0081	Soc_P_vs_PD	Upregulated in Pre-dispersal											Reproductive Worker > Queen					Differentially expressed between haplometrotic and pleometrosis queens							WW > LL
Caust.v2_005470		0.684	8.137	2.8e-05	0.00093	0.0011	0.017	Soc_P_vs_PD	Upregulated in Pre-dispersal											Reproductive Worker > Queen					Differentially expressed between haplometrotic and pleometrosis queens
Caust.v2_012457		0.596	9.841	1.3e-05	0.0005	0.0045	0.047	Soc_P_vs_PD	Upregulated in Pre-dispersal			Upregulated in workers after 36 hours, Upregulated in workers after 108 hours			overexpressed in fifth-instar queen or worker larvae	Higher in forager, higher in starved				Reproductive Worker > Queen				Upregulated in mated queens, Down regulated in CO2 treated mated queens					DE between castes of P. metricus in brain
Caust.v2_008145	r3h domain-containing protein 1	0.598	7.362	0.00054	0.011	0.0029	0.033	Soc_P_vs_PD	Upregulated in Pre-dispersal						overexpressed in fifth-instar queen or worker larvae				Day 2 down-regulated list-cage, QR < QL -field	Reproductive Worker > Queen												WW > LL
Caust.v2_013998	mannosyl-oligosaccharide -alpha-mannosidase ia isoform x1	0.445	7.185	0.0019	0.029	0.011	0.093	Soc_P_vs_PD	Upregulated in Pre-dispersal			Upregulated in queen after 4 hours								Reproductive Worker > Queen			Retinue response significantly regulated
Caust.v2_015893	probable ras gtpase-activating	0.661	7.367	1.2e-05	0.00045	0.00036	0.0064	Soc_P_vs_PD	Upregulated in Pre-dispersal										Day 2 down-regulated list-cage	Reproductive Worker > Queen
Caust.v2_015128	kinesin-like protein	0.744	5.07	0.00088	0.016	0.00031	0.0057	Soc_P_vs_PD	Upregulated in Pre-dispersal											Reproductive Worker > Queen
Caust.v2_010751	probable cationic amino acid transporter-like isoform 2	0.423	6.893	0.0037	0.046	0.016	0.12	Soc_P_vs_PD	Upregulated in Pre-dispersal											Reproductive Worker > Queen
Caust.v2_010809	protein tanc2	0.794	5.186	3.2e-05	0.0011	5.8e-05	0.0014	Soc_P_vs_PD	Upregulated in Pre-dispersal											Reproductive Worker > Queen
Caust.v2_009779	uncharacterized protein partial	1.057	5.003	1.7e-05	0.00061	1.7e-06	7.1e-05	Soc_P_vs_PD	Upregulated in Pre-dispersal											Reproductive Worker > Queen
Caust.v2_016211		0.878	8.221	4.4e-07	2.7e-05	6e-05	0.0014	Soc_P_vs_PD	Upregulated in Pre-dispersal											Reproductive Worker > Queen
Caust.v2_015465		1.279	2.197	0.00074	0.014	0.00032	0.0058	Soc_P_vs_PD	Upregulated in Pre-dispersal											Reproductive Worker > Queen
Caust.v2_013461		0.587	7.044	0.00014	0.0036	0.0012	0.018	Soc_P_vs_PD	Upregulated in Pre-dispersal										Day 3 up-regulated list-cage	Reproductive Worker > Sterile Worker									DE between castes of P. metricus in brain			WW > LL,WW-LW > WL-LL
Caust.v2_002824	uncharacterized protein loc103579798 isoform x1	0.488	7.836	0.00064	0.012	0.0079	0.072	Soc_P_vs_PD	Upregulated in Pre-dispersal											Reproductive Worker > Sterile Worker
Caust.v2_002821	uncharacterized protein loc103579798 isoform x1	0.685	5.698	0.0038	0.048	0.00073	0.012	Soc_P_vs_PD	Upregulated in Pre-dispersal											Reproductive Worker > Sterile Worker
Caust.v2_011626	proline dehydrogese mitochondrial-like	0.492	6.645	0.0015	0.024	0.0013	0.019	Soc_P_vs_PD	Upregulated in Pre-dispersal										Day 1 up-regulated list-cage	Sterile worker > Queen					Differentially expressed between haplometrotic and pleometrosis queens
Caust.v2_005891	cadherin-related tumor suppressor	2.471	2.758	2e-05	0.00071	2.8e-10	3.1e-08	Soc_P_vs_PD	Upregulated in Pre-dispersal											Sterile worker > Queen					Differentially expressed between haplometrotic and pleometrosis queens
Caust.v2_006427	protein yellow-like	5.673	2.858	2.1e-08	2e-06	7.1e-22	5.2e-19	Soc_P_vs_PD	Upregulated in Pre-dispersal											Sterile worker > Queen					Differentially expressed between haplometrotic and pleometrosis queens
Caust.v2_009433	sodium- and chloride-dependent gaba transporter 1	1.298	6.837	6.9e-09	7.6e-07	1.5e-12	2.9e-10	Soc_P_vs_PD	Upregulated in Pre-dispersal											Sterile worker > Queen					Differentially expressed between haplometrotic and pleometrosis queens
Caust.v2_010068	inositol monophosphatase 2	0.679	4.604	0.0041	0.05	0.0068	0.065	Soc_P_vs_PD	Upregulated in Pre-dispersal			Upregulated in workers after 84 hours							Day 3 up-regulated list-cage	Sterile worker > Queen
Caust.v2_012136	uncharacterized protein loc100679778	3.3	3.109	7.2e-09	7.9e-07	3.4e-16	1.2e-13	Soc_P_vs_PD	Upregulated in Pre-dispersal			Upregulated in workers after 60 hours								Sterile worker > Queen			Retinue response significantly regulated
Caust.v2_001071	low-density lipoprotein receptor-related partial	2.799	7.535	5.8e-09	6.5e-07	6e-08	3.9e-06	Soc_P_vs_PD	Upregulated in Pre-dispersal										Day 4 down-regulated list-cage	Sterile worker > Queen
Caust.v2_022555		2.999	-0.073	0.0015	0.023	1.9e-05	0.00053	Soc_P_vs_PD	Upregulated in Pre-dispersal											Sterile worker > Queen
Caust.v2_003346		3.52	13.249	2.4e-10	3.6e-08	0.0028	0.033	Soc_P_vs_PD	Upregulated in Pre-dispersal											Sterile worker > Queen
Caust.v2_013585		2.293	1.662	5.9e-05	0.0018	0.0015	0.02	Soc_P_vs_PD	Upregulated in Pre-dispersal											Sterile worker > Queen, Reproductive Worker > Queen				Upregulated in CO2 treated mated queens, Upregulated in CO2 treated virgin queens	Differentially expressed between haplometrotic and pleometrosis queens
Caust.v2_018380		2.713	0.126	0.0012	0.02	4.6e-05	0.0011	Soc_P_vs_PD	Upregulated in Pre-dispersal											Sterile worker > Queen, Reproductive Worker > Queen				Upregulated in CO2 treated mated queens, Upregulated in CO2 treated virgin queens	Differentially expressed between haplometrotic and pleometrosis queens
Caust.v2_009625		3.516	1.499	3.7e-06	0.00017	1.9e-11	2.9e-09	Soc_P_vs_PD	Upregulated in Pre-dispersal											Sterile worker > Queen, Reproductive Worker > Queen		higher expression in workers			Differentially expressed between haplometrotic and pleometrosis queens				DE between castes of P. metricus in brain
Caust.v2_013010		0.693	5.624	0.00011	0.0031	0.00025	0.0048	Soc_P_vs_PD	Upregulated in Pre-dispersal											Sterile worker > Queen, Reproductive Worker > Queen					Differentially expressed between haplometrotic and pleometrosis queens				DE between castes of P. metricus in brain
Caust.v2_017875		0.747	3.663	0.0025	0.035	0.0029	0.034	Soc_P_vs_PD	Upregulated in Pre-dispersal											Sterile worker > Queen, Reproductive Worker > Queen					Differentially expressed between haplometrotic and pleometrosis queens				DE between castes of P. metricus in brain
Caust.v2_013007		0.777	5.24	0.00012	0.0031	0.00015	0.003	Soc_P_vs_PD	Upregulated in Pre-dispersal											Sterile worker > Queen, Reproductive Worker > Queen					Differentially expressed between haplometrotic and pleometrosis queens				DE between castes of P. metricus in brain
Caust.v2_010857	glutathione s-transferase-like	1.833	1.509	0.0001	0.0028	4.3e-06	0.00015	Soc_P_vs_PD	Upregulated in Pre-dispersal										Day 3 down-regulated list-cage	Sterile worker > Queen, Reproductive Worker > Queen					Differentially expressed between haplometrotic and pleometrosis queens
Caust.v2_001147	neuroligin- y-linked-like	0.905	5.463	3.6e-05	0.0012	2.2e-05	0.0006	Soc_P_vs_PD	Upregulated in Pre-dispersal											Sterile worker > Queen, Reproductive Worker > Queen					Differentially expressed between haplometrotic and pleometrosis queens
Caust.v2_009024	beta-glucuronidase-like isoform x1	2.615	6.488	8e-12	1.9e-09	2e-37	4.6e-34	Soc_P_vs_PD	Upregulated in Pre-dispersal											Sterile worker > Queen, Reproductive Worker > Queen				Down regulated in mated queens, Upregulated in CO2 treated mated queens
Caust.v2_005384	protein rop	0.456	8.154	0.0014	0.023	0.012	0.096	Soc_P_vs_PD	Upregulated in Pre-dispersal											Sterile worker > Queen, Reproductive Worker > Queen									DE between castes of P. metricus in brain
Caust.v2_016888	alkaline tissue-nonspecific isozyme-like isoform x15	0.526	5.755	0.0025	0.034	0.0023	0.029	Soc_P_vs_PD	Upregulated in Pre-dispersal										Day 2 down-regulated list-cage	Sterile worker > Queen, Reproductive Worker > Queen
Caust.v2_009497	neurobeachin isoform x2	0.652	8.598	9.1e-05	0.0026	0.0022	0.027	Soc_P_vs_PD	Upregulated in Pre-dispersal										Day 2 down-regulated list-Cage, Day 3 down-regulated list-cage	Sterile worker > Queen, Reproductive Worker > Queen
Caust.v2_001648	plasma mePDrane calcium-transporting atpase 3-like	1.005	6.449	2.8e-10	4e-08	2.8e-09	2.5e-07	Soc_P_vs_PD	Upregulated in Pre-dispersal											Sterile worker > Queen, Reproductive Worker > Queen			Retinue response significantly regulated
Caust.v2_022537	glutamate receptor 1	1.831	1.227	0.00052	0.011	0.00015	0.0031	Soc_P_vs_PD	Upregulated in Pre-dispersal											Sterile worker > Queen, Reproductive Worker > Queen
Caust.v2_012410	glutamate receptor 1-like	1.743	1.835	4.8e-05	0.0015	2.7e-05	0.0007	Soc_P_vs_PD	Upregulated in Pre-dispersal											Sterile worker > Queen, Reproductive Worker > Queen
Caust.v2_012408	glutamate receptor 1-like	1.843	3.633	1.5e-05	0.00056	1.3e-06	5.4e-05	Soc_P_vs_PD	Upregulated in Pre-dispersal											Sterile worker > Queen, Reproductive Worker > Queen
Caust.v2_000074	muscarinic acetylcholine receptor dm1	0.68	8.731	0.0019	0.029	0.0043	0.046	Soc_P_vs_PD	Upregulated in Pre-dispersal											Sterile worker > Queen, Reproductive Worker > Queen
Caust.v2_004828	nephrin-like isoform 1	0.642	6.185	0.00011	0.0029	6e-05	0.0014	Soc_P_vs_PD	Upregulated in Pre-dispersal											Sterile worker > Queen, Reproductive Worker > Queen
Caust.v2_007710	tripartite motif-containing protein 2-like isoform x4	0.483	7.289	0.0015	0.024	0.0075	0.069	Soc_P_vs_PD	Upregulated in Pre-dispersal											Sterile worker > Queen, Reproductive Worker > Queen
Caust.v2_001777	voltage-dependent calcium channel type a subunit alpha-1-like	0.854	2.997	0.0031	0.041	0.0078	0.071	Soc_P_vs_PD	Upregulated in Pre-dispersal											Sterile worker > Queen, Reproductive Worker > Queen
Caust.v2_001775	voltage-dependent calcium channel type a subunit alpha-1-like	1.004	6.813	0.00077	0.014	0.0002	0.0039	Soc_P_vs_PD	Upregulated in Pre-dispersal											Sterile worker > Queen, Reproductive Worker > Queen
Caust.v2_000783		0.641	5.704	0.0012	0.02	0.00036	0.0064	Soc_P_vs_PD	Upregulated in Pre-dispersal		Differentially expressed in fat bodies after usp RNAi, Genes differentially expressed in response to juvenile hormone analog treatment									Sterile worker > Queen, Reproductive Worker > Queen
Caust.v2_014349		0.907	7.426	1.2e-09	1.6e-07	1.1e-06	4.9e-05	Soc_P_vs_PD	Upregulated in Pre-dispersal										Day 3 down-regulated list-cage, QR > QL-field	Sterile worker > Queen, Reproductive Worker > Queen
Caust.v2_008082		1.075	4.529	2.3e-07	1.5e-05	2.4e-06	9.3e-05	Soc_P_vs_PD	Upregulated in Pre-dispersal											Sterile worker > Queen, Reproductive Worker > Queen
Caust.v2_019378		2.667	5.217	2.7e-10	3.8e-08	1.7e-05	0.00047	Soc_P_vs_PD	Upregulated in Pre-dispersal											Sterile worker > Queen, Reproductive Worker > Queen
Caust.v2_015077		3.488	7.137	3.9e-06	0.00018	6.7e-05	0.0015	Soc_P_vs_PD	Upregulated in Pre-dispersal											Sterile worker > Queen, Reproductive Worker > Queen
Caust.v2_018843		2.795	0.566	9e-05	0.0026	1e-07	6.2e-06	Soc_P_vs_PD	Upregulated in Pre-dispersal											Sterile worker > QueenSterile Worker > Reproductive Worker					Differentially expressed between haplometrotic and pleometrosis queens
Caust.v2_010364	uncharacterized protein loc100876268	0.797	3.297	0.0028	0.038	0.0061	0.06	Soc_P_vs_PD	Upregulated in Pre-dispersal										Day 1 up-regulated list-cage, QMP < QL -field	Sterile worker > QueenSterile Worker > Reproductive Worker
Caust.v2_013243	ras-gef domain-containing family mePDer 1b-like	0.803	7.238	1.3e-07	9.5e-06	5.6e-06	0.00019	Soc_P_vs_PD	Upregulated in Pre-dispersal										Day 2 down-regulated list-cage	Sterile Worker > Reproductive Worker
Caust.v2_002948	solute carrier organic anion transporter family mePDer 3a1	1.159	6.279	5.4e-13	1.6e-10	1.2e-12	2.2e-10	Soc_P_vs_PD	Upregulated in Pre-dispersal											Sterile Worker > Reproductive Worker
Caust.v2_008200	probable cytochrome p450 303a1	1.687	1.153	0.0016	0.025	0.00024	0.0045	Soc_P_vs_PD	Upregulated in Pre-dispersal			Upregulated in Queens after 60 hours															Genes differentially expressed in the cerebellum of male sticklebacks in response to intrusion of a conspecific male into his territory.
Caust.v2_011403		0.654	7.505	9.7e-06	0.00039	0.00015	0.003	Soc_P_vs_PD	Upregulated in Pre-dispersal																		Genes differentially expressed in the telencephalon of male sticklebacks in response to intrusion of a conspecific male into his territoryGenes differentially expressed in the diencephalon of male sticklebacks in response to intrusion of a conspecific male into his territoryGenes differentially expressed in the cerebellum of male sticklebacks in response to intrusion of a conspecific male into hi…
Caust.v2_001470	facilitated trehalose transporter tret1-like isoform x3	0.636	5.381	0.00037	0.0079	0.00027	0.005	Soc_P_vs_PD	Upregulated in Pre-dispersal			Upregulated in workers after 60 hours												Down regulated in CO2 treated mated queens	Differentially expressed between haplometrotic and pleometrosis queens
Caust.v2_022146		3.2	7.934	2.2e-07	1.4e-05	0.0034	0.038	Soc_P_vs_PD	Upregulated in Pre-dispersal															Down regulated in mated queens, Upregulated in CO2 treated mated queens	Differentially expressed between haplometrotic and pleometrosis queens
Caust.v2_017536		3.744	2.438	3e-20	3e-17	1.3e-19	7e-17	Soc_P_vs_PD	Upregulated in Pre-dispersal															Down regulated in mated queens, Upregulated in CO2 treated mated queens	Differentially expressed between haplometrotic and pleometrosis queens
Caust.v2_007328	pyridoxine-5 -phosphate oxidase-like	1.213	2.988	0.0021	0.031	0.0039	0.042	Soc_P_vs_PD	Upregulated in Pre-dispersal		Forager High													Down regulated in mated queens, Upregulated in CO2 treated mated queens, Upregulated in CO2 treated virgin queens	Differentially expressed between haplometrotic and pleometrosis queens
Caust.v2_005908	glycerol kise isoform x1	0.895	5.903	0.00016	0.0041	6.9e-07	3.2e-05	Soc_P_vs_PD	Upregulated in Pre-dispersal										Day 2 up-regulated list-cage, QR > QL-field					Upregulated in mated queens	Differentially expressed between haplometrotic and pleometrosis queens
Caust.v2_018369	glutamate ionotropic kaite 2	1.37	5.427	2.9e-06	0.00014	7.4e-09	5.7e-07	Soc_P_vs_PD	Upregulated in Pre-dispersal															Upregulated in mated queens	Differentially expressed between haplometrotic and pleometrosis queens
Caust.v2_008157	spondin-1	0.831	5.319	0.00045	0.0094	0.00021	0.0041	Soc_P_vs_PD	Upregulated in Pre-dispersal															Upregulated in mated queens	Differentially expressed between haplometrotic and pleometrosis queens
Caust.v2_004830	cytochrome p450 4c1	0.739	6.013	0.00022	0.0052	2.7e-05	0.0007	Soc_P_vs_PD	Upregulated in Pre-dispersal					Colgen									Retinue response significantly regulated	Upregulated in mated queens, Down regulated in CO2 treated mated queens	Differentially expressed between haplometrotic and pleometrosis queens
Caust.v2_004138	flavin-containing monooxygese fmo gs-ox-like 3-like	1.526	3.437	1.4e-07	9.7e-06	5.7e-05	0.0014	Soc_P_vs_PD	Upregulated in Pre-dispersal															Upregulated in mated queens, Down regulated in CO2 treated mated queens	Differentially expressed between haplometrotic and pleometrosis queens
Caust.v2_009730		1.718	1.255	0.00062	0.012	0.00022	0.0043	Soc_P_vs_PD	Upregulated in Pre-dispersal			Upregulated in Queens after 60 hours												Upregulated in mated queens, Down regulated in CO2 treated mated queens	Differentially expressed between haplometrotic and pleometrosis queens
Caust.v2_014703		1.602	7.82	0.0033	0.042	0.0035	0.039	Soc_P_vs_PD	Upregulated in Pre-dispersal															Upregulated in mated queens, Down regulated in CO2 treated mated queens	Differentially expressed between haplometrotic and pleometrosis queens
Caust.v2_007241	agrin isoform x1	1.156	4.91	0.0036	0.046	6.8e-06	0.00022	Soc_P_vs_PD	Upregulated in Pre-dispersal										Day 3 down-regulated list-cage						Differentially expressed between haplometrotic and pleometrosis queens				DE between castes of P. metricus in brain
Caust.v2_010692	alpha-2-macroglobulin-like protein 1	0.458	7.325	0.002	0.029	0.011	0.091	Soc_P_vs_PD	Upregulated in Pre-dispersal										Day 2 up-regulated list-Cage, Day 3 up-regulated list-cage, QMP > QL -field, QR > QL-field, QMP > QL and upreg in cage day 3-field						Differentially expressed between haplometrotic and pleometrosis queens				DE between castes of P. metricus in brain
Caust.v2_013938	titin-like isoform x2	0.94	5.293	1.2e-07	8.9e-06	2.7e-08	1.9e-06	Soc_P_vs_PD	Upregulated in Pre-dispersal					Colgen											Differentially expressed between haplometrotic and pleometrosis queens				DE between castes of P. metricus in brain
Caust.v2_014130		0.784	4.738	8e-05	0.0023	0.00028	0.0052	Soc_P_vs_PD	Upregulated in Pre-dispersal																Differentially expressed between haplometrotic and pleometrosis queens				DE between castes of P. metricus in brain, DE between castes of P. metricus in brain
Caust.v2_009746	eph receptor tyrosine kise isoform x12	1.056	6.94	8.8e-12	2e-09	2.7e-09	2.4e-07	Soc_P_vs_PD	Upregulated in Pre-dispersal																Differentially expressed between haplometrotic and pleometrosis queens							WW > LL
Caust.v2_002147	e3 ubiquitin-protein ligase herc2	0.428	7.869	0.0036	0.046	0.021	0.14	Soc_P_vs_PD	Upregulated in Pre-dispersal						overexpressed in fifth-instar queen or worker larvae										Differentially expressed between haplometrotic and pleometrosis queens							WW-LW > WL-LL
Caust.v2_009184	atrial triuretic peptide receptor a	0.441	8.152	0.0021	0.031	0.022	0.15	Soc_P_vs_PD	Upregulated in Pre-dispersal																Differentially expressed between haplometrotic and pleometrosis queens							WW-LW > WL-LL
Caust.v2_015222	elongation of very long chain fatty acids protein 1-like	2.992	3.229	2.7e-05	0.00091	1.3e-14	3.4e-12	Soc_P_vs_PD	Upregulated in Pre-dispersal																Differentially expressed between haplometrotic and pleometrosis queens							WW-LW > WL-LL
Caust.v2_022476		3.927	1.378	0.0022	0.032	2.2e-08	1.6e-06	Soc_P_vs_PD	Upregulated in Pre-dispersal																Differentially expressed between haplometrotic and pleometrosis queens								springsummer
Caust.v2_002077	lipoyltransferase mitochondrial	0.619	6.345	5.2e-05	0.0016	0.00014	0.0029	Soc_P_vs_PD	Upregulated in Pre-dispersal			Upregulated in Queens after 12 hours											Retinue response significantly regulated		Differentially expressed between haplometrotic and pleometrosis queens
Caust.v2_005025	mitochondrial chaperone bcs1	1.172	8.5	6.4e-05	0.0019	2.1e-07	1.1e-05	Soc_P_vs_PD	Upregulated in Pre-dispersal			Upregulated in workers after 6 hours							Day 3 up-regulated list-cage						Differentially expressed between haplometrotic and pleometrosis queens
Caust.v2_019811	pupal cuticle protein edg-78e	2.573	6.285	2.7e-06	0.00013	0.011	0.092	Soc_P_vs_PD	Upregulated in Pre-dispersal		Nurse High												Retinue response significantly regulated		Differentially expressed between haplometrotic and pleometrosis queens
Caust.v2_014311	voltage-dependent anion-selective channel-like	0.608	9.641	5.4e-06	0.00024	0.003	0.035	Soc_P_vs_PD	Upregulated in Pre-dispersal										Day 2 up-regulated list-cage				Retinue response significantly regulated		Differentially expressed between haplometrotic and pleometrosis queens
Caust.v2_014471	actin-binding lim protein 1	0.789	4.629	0.00076	0.014	0.00031	0.0057	Soc_P_vs_PD	Upregulated in Pre-dispersal										Day 2 up-regulated list-cage, QMP > QL -field						Differentially expressed between haplometrotic and pleometrosis queens
Caust.v2_014473	actin-binding lim protein 1-like	0.82	4.021	0.00016	0.0041	0.00032	0.0058	Soc_P_vs_PD	Upregulated in Pre-dispersal										Day 2 up-regulated list-cage, QMP > QL -field						Differentially expressed between haplometrotic and pleometrosis queens
Caust.v2_011617	beta- -mannosyltransferase egh	0.616	7.865	0.0003	0.0068	0.0023	0.029	Soc_P_vs_PD	Upregulated in Pre-dispersal						overexpressed in fifth-instar queen or worker larvae										Differentially expressed between haplometrotic and pleometrosis queens
Caust.v2_001185	disheveled-associated activator of morphogenesis 1	0.54	5.796	0.0018	0.027	0.00074	0.012	Soc_P_vs_PD	Upregulated in Pre-dispersal										Day 3 down-regulated list-cage						Differentially expressed between haplometrotic and pleometrosis queens
Caust.v2_002992	flotillin-1-like isoform 1	0.461	6.967	0.002	0.029	0.0048	0.05	Soc_P_vs_PD	Upregulated in Pre-dispersal														Retinue response significantly regulated		Differentially expressed between haplometrotic and pleometrosis queens
Caust.v2_008782	glycine receptor subunit alpha-3	0.537	6.729	0.00043	0.009	0.00073	0.012	Soc_P_vs_PD	Upregulated in Pre-dispersal										Day 2 up-regulated list-cage, QMP < QL -field, QR < QL -field						Differentially expressed between haplometrotic and pleometrosis queens
Caust.v2_008418	major facilitator superfamily domain-containing protein 8	0.558	5.027	0.0024	0.034	0.002	0.026	Soc_P_vs_PD	Upregulated in Pre-dispersal			Upregulated in Queen after 6 hours													Differentially expressed between haplometrotic and pleometrosis queens
Caust.v2_014833	peptidyl-prolyl cis-trans isomerase fkbp14-like	0.809	3.376	0.0014	0.023	0.0024	0.029	Soc_P_vs_PD	Upregulated in Pre-dispersal														Retinue response significantly regulated		Differentially expressed between haplometrotic and pleometrosis queens
Caust.v2_007382	probable tubulin polyglutamylase ttll2	1.316	3.199	1.6e-06	8.4e-05	1.6e-06	6.6e-05	Soc_P_vs_PD	Upregulated in Pre-dispersal														Retinue response significantly regulated		Differentially expressed between haplometrotic and pleometrosis queens
Caust.v2_009654	protein i m not dead yet	0.714	4.717	0.0038	0.048	0.0022	0.028	Soc_P_vs_PD	Upregulated in Pre-dispersal			Upregulated in workers after 6 hours, Upregulated in Queens after 12 hours													Differentially expressed between haplometrotic and pleometrosis queens
Caust.v2_004985	protein peanut-like	0.705	7.641	0.00017	0.0042	0.00022	0.0043	Soc_P_vs_PD	Upregulated in Pre-dispersal																Differentially expressed between haplometrotic and pleometrosis queens					Test 2 upregulated in primitively eusocial
Caust.v2_021637	protein peanut-like	0.737	3.456	0.004	0.05	0.0025	0.03	Soc_P_vs_PD	Upregulated in Pre-dispersal																Differentially expressed between haplometrotic and pleometrosis queens					Test 2 upregulated in primitively eusocial
Caust.v2_010696	protein vac14 homolog	0.439	7.436	0.0033	0.043	0.015	0.11	Soc_P_vs_PD	Upregulated in Pre-dispersal			Upregulated in workers after 36 hours													Differentially expressed between haplometrotic and pleometrosis queens
Caust.v2_011051	serine threonine-protein phosphatase 6 regulatory ankyrin repeat subunit c-like isoform 1	0.827	3.131	0.0039	0.048	0.0036	0.04	Soc_P_vs_PD	Upregulated in Pre-dispersal														Retinue response significantly regulated		Differentially expressed between haplometrotic and pleometrosis queens
Caust.v2_022362	tubulin beta-1 chain-like	1.588	3.631	1.8e-06	9.5e-05	1.5e-08	1.1e-06	Soc_P_vs_PD	Upregulated in Pre-dispersal		Differentially expressed in fat bodies after usp RNAi, Genes differentially expressed in response to juvenile hormone analog treatment														Differentially expressed between haplometrotic and pleometrosis queens
Caust.v2_003649	uncharacterized protein loc100121799 isoform x1	0.776	7.382	2.8e-06	0.00013	5.3e-05	0.0013	Soc_P_vs_PD	Upregulated in Pre-dispersal										Day 3 down-regulated list-cage, QR > QL-field						Differentially expressed between haplometrotic and pleometrosis queens
Caust.v2_005038	a disintegrin and metalloproteise with throPDospondin motifs 9-like	1.016	2.808	0.00065	0.013	0.00056	0.0093	Soc_P_vs_PD	Upregulated in Pre-dispersal																Differentially expressed between haplometrotic and pleometrosis queens
Caust.v2_005039	a disintegrin and metalloproteise with throPDospondin motifs 9-like	1.081	3.307	0.00024	0.0055	0.00015	0.0031	Soc_P_vs_PD	Upregulated in Pre-dispersal																Differentially expressed between haplometrotic and pleometrosis queens
Caust.v2_004860	acyl- synthetase short-chain family mePDer mitochondrial	1.207	2.97	2.7e-05	0.00091	5.7e-05	0.0014	Soc_P_vs_PD	Upregulated in Pre-dispersal																Differentially expressed between haplometrotic and pleometrosis queens
Caust.v2_006070	ankyrin repeat and btb poz domain-containing protein btbd11-like	1.059	4.783	1.6e-06	8.4e-05	1.4e-07	8.3e-06	Soc_P_vs_PD	Upregulated in Pre-dispersal																Differentially expressed between haplometrotic and pleometrosis queens
Caust.v2_007450	bestrophin-2- partial	0.619	5.898	9.7e-05	0.0027	0.00019	0.0038	Soc_P_vs_PD	Upregulated in Pre-dispersal																Differentially expressed between haplometrotic and pleometrosis queens
Caust.v2_002773	biotin--protein ligase	0.559	6.694	0.00023	0.0053	0.00026	0.005	Soc_P_vs_PD	Upregulated in Pre-dispersal																Differentially expressed between haplometrotic and pleometrosis queens
Caust.v2_016608	cadherin-89d isoform x1	2.723	3.642	0.00011	0.003	1.9e-08	1.4e-06	Soc_P_vs_PD	Upregulated in Pre-dispersal																Differentially expressed between haplometrotic and pleometrosis queens
Caust.v2_013902	calmodulin-lysine n-methyltransferase-like	0.911	4.749	1.2e-06	6.7e-05	4e-06	0.00014	Soc_P_vs_PD	Upregulated in Pre-dispersal																Differentially expressed between haplometrotic and pleometrosis queens
Caust.v2_003201	decaprenyl-diphosphate synthase subunit 1	0.84	5.258	4.4e-06	0.0002	2e-06	7.9e-05	Soc_P_vs_PD	Upregulated in Pre-dispersal																Differentially expressed between haplometrotic and pleometrosis queens
Caust.v2_013898	e3 ubiquitin-protein ligase trim9 isoform x1	1.114	5.855	6.4e-06	0.00028	2.6e-10	2.9e-08	Soc_P_vs_PD	Upregulated in Pre-dispersal																Differentially expressed between haplometrotic and pleometrosis queens
Caust.v2_001124	endocuticle structural glycoprotein bd-2	3.005	-0.077	0.0015	0.024	2.3e-05	0.00061	Soc_P_vs_PD	Upregulated in Pre-dispersal																Differentially expressed between haplometrotic and pleometrosis queens
Caust.v2_013807	glutamate ionotropic kaite 2-like	0.554	7.46	0.00048	0.0099	0.0044	0.047	Soc_P_vs_PD	Upregulated in Pre-dispersal																Differentially expressed between haplometrotic and pleometrosis queens
Caust.v2_011890	glycogen debranching enzyme isoform x1	0.772	9.21	1.4e-08	1.4e-06	0.00014	0.0029	Soc_P_vs_PD	Upregulated in Pre-dispersal																Differentially expressed between haplometrotic and pleometrosis queens
Caust.v2_002714	homeobox protein cut-like	0.676	3.986	0.0021	0.03	0.0086	0.077	Soc_P_vs_PD	Upregulated in Pre-dispersal																Differentially expressed between haplometrotic and pleometrosis queens
Caust.v2_001513	lipoma hmgic fusion partner-like 2	0.997	3.453	0.00013	0.0034	0.00046	0.0079	Soc_P_vs_PD	Upregulated in Pre-dispersal																Differentially expressed between haplometrotic and pleometrosis queens
Caust.v2_002763	long-chain-fatty-acid-- ligase 1-like	1.353	6.263	6.6e-07	3.9e-05	1.4e-07	8.1e-06	Soc_P_vs_PD	Upregulated in Pre-dispersal																Differentially expressed between haplometrotic and pleometrosis queens
Caust.v2_012202	polypeptide n-acetylgalactosaminyltransferase 9-like isoform x1	0.672	5.452	0.00013	0.0034	2e-05	0.00055	Soc_P_vs_PD	Upregulated in Pre-dispersal																Differentially expressed between haplometrotic and pleometrosis queens
Caust.v2_003136	small conductance calcium-activated potassium channel	0.587	6.607	0.0016	0.025	0.0015	0.02	Soc_P_vs_PD	Upregulated in Pre-dispersal																Differentially expressed between haplometrotic and pleometrosis queens
Caust.v2_017126	tetraspanin-9 isoform x2	0.739	8.855	8.4e-08	6.5e-06	0.00031	0.0057	Soc_P_vs_PD	Upregulated in Pre-dispersal																Differentially expressed between haplometrotic and pleometrosis queens
Caust.v2_005961	trace amine-associated receptor 8b-like	0.572	4.832	0.0028	0.038	0.0014	0.019	Soc_P_vs_PD	Upregulated in Pre-dispersal																Differentially expressed between haplometrotic and pleometrosis queens
Caust.v2_001841	transcription factor hamlet-like	3.16	1.347	0.00021	0.005	1.3e-07	7.4e-06	Soc_P_vs_PD	Upregulated in Pre-dispersal																Differentially expressed between haplometrotic and pleometrosis queens
Caust.v2_013893	tubulin beta-1 chain	1.804	2.795	0.00074	0.014	3.8e-06	0.00013	Soc_P_vs_PD	Upregulated in Pre-dispersal																Differentially expressed between haplometrotic and pleometrosis queens
Caust.v2_005278	uncharacterized protein loc100578072 isoform x1	3.262	2.431	3.1e-06	0.00015	3.9e-14	9.6e-12	Soc_P_vs_PD	Upregulated in Pre-dispersal																Differentially expressed between haplometrotic and pleometrosis queens
Caust.v2_004864	uncharacterized protein loc102676352 isoform x2	0.962	2.997	0.0011	0.019	0.0011	0.016	Soc_P_vs_PD	Upregulated in Pre-dispersal																Differentially expressed between haplometrotic and pleometrosis queens
Caust.v2_006778	uncharacterized protein loc103568189	1.03	5.317	7.8e-05	0.0023	4e-05	0.001	Soc_P_vs_PD	Upregulated in Pre-dispersal																Differentially expressed between haplometrotic and pleometrosis queens
Caust.v2_001466	unconventiol myosin-xviiia isoform x3	0.767	7.51	1.6e-07	1.1e-05	1.2e-05	0.00037	Soc_P_vs_PD	Upregulated in Pre-dispersal																Differentially expressed between haplometrotic and pleometrosis queens
Caust.v2_013546	venom allergen 5-like	1.216	2.171	0.0016	0.025	0.0009	0.014	Soc_P_vs_PD	Upregulated in Pre-dispersal																Differentially expressed between haplometrotic and pleometrosis queens
Caust.v2_005453		0.774	5.63	0.00012	0.0033	6.3e-05	0.0015	Soc_P_vs_PD	Upregulated in Pre-dispersal										Day 4 up-regulated list-cage						Differentially expressed between haplometrotic and pleometrosis queens
Caust.v2_005497		0.856	4.685	9.6e-06	0.00039	1.6e-05	0.00047	Soc_P_vs_PD	Upregulated in Pre-dispersal														Retinue response significantly regulated		Differentially expressed between haplometrotic and pleometrosis queens
Caust.v2_012677		1.156	3.117	0.0017	0.026	0.00036	0.0065	Soc_P_vs_PD	Upregulated in Pre-dispersal										Day 3 down-regulated list-cage, QR < QL -field						Differentially expressed between haplometrotic and pleometrosis queens
Caust.v2_001182		2.768	0.9	8.1e-06	0.00033	1.1e-07	6.6e-06	Soc_P_vs_PD	Upregulated in Pre-dispersal						overexpressed in fifth-instar queen or worker larvae										Differentially expressed between haplometrotic and pleometrosis queens
Caust.v2_006685		0.523	5.533	0.0016	0.025	0.0026	0.031	Soc_P_vs_PD	Upregulated in Pre-dispersal																Differentially expressed between haplometrotic and pleometrosis queens
Caust.v2_015866		0.551	8.101	0.00022	0.0052	0.0042	0.045	Soc_P_vs_PD	Upregulated in Pre-dispersal																Differentially expressed between haplometrotic and pleometrosis queens
Caust.v2_003796		0.582	6.909	0.0014	0.023	0.0021	0.027	Soc_P_vs_PD	Upregulated in Pre-dispersal																Differentially expressed between haplometrotic and pleometrosis queens
Caust.v2_013447		0.588	6.726	0.00026	0.0059	0.00037	0.0066	Soc_P_vs_PD	Upregulated in Pre-dispersal																Differentially expressed between haplometrotic and pleometrosis queens
Caust.v2_000791		0.643	7.26	0.0031	0.041	0.0019	0.024	Soc_P_vs_PD	Upregulated in Pre-dispersal																Differentially expressed between haplometrotic and pleometrosis queens
Caust.v2_007475		0.783	4.932	4.6e-05	0.0015	4e-05	0.001	Soc_P_vs_PD	Upregulated in Pre-dispersal																Differentially expressed between haplometrotic and pleometrosis queens
Caust.v2_015725		0.861	5.922	0.0027	0.036	5.8e-05	0.0014	Soc_P_vs_PD	Upregulated in Pre-dispersal																Differentially expressed between haplometrotic and pleometrosis queens
Caust.v2_005344		1.026	7.178	5.1e-12	1.2e-09	2e-08	1.4e-06	Soc_P_vs_PD	Upregulated in Pre-dispersal																Differentially expressed between haplometrotic and pleometrosis queens
Caust.v2_005882		1.233	2.25	0.0041	0.05	0.0033	0.037	Soc_P_vs_PD	Upregulated in Pre-dispersal																Differentially expressed between haplometrotic and pleometrosis queens
Caust.v2_018123		1.292	2.689	5.2e-05	0.0016	3.9e-05	0.00098	Soc_P_vs_PD	Upregulated in Pre-dispersal																Differentially expressed between haplometrotic and pleometrosis queens
Caust.v2_021148		1.336	3.207	1.1e-06	6.1e-05	2.2e-05	0.0006	Soc_P_vs_PD	Upregulated in Pre-dispersal																Differentially expressed between haplometrotic and pleometrosis queens
Caust.v2_001264		1.652	2.222	1.3e-05	0.0005	2.9e-05	0.00075	Soc_P_vs_PD	Upregulated in Pre-dispersal																Differentially expressed between haplometrotic and pleometrosis queens
Caust.v2_013933		2.024	8.528	0.001	0.017	0.077	0.33	Soc_P_vs_PD	Upregulated in Pre-dispersal																Differentially expressed between haplometrotic and pleometrosis queens
Caust.v2_003481		2.062	4.389	0.00077	0.014	8.2e-10	8.2e-08	Soc_P_vs_PD	Upregulated in Pre-dispersal																Differentially expressed between haplometrotic and pleometrosis queens
Caust.v2_017388		2.436	8.517	0.0009	0.016	0.015	0.11	Soc_P_vs_PD	Upregulated in Pre-dispersal																Differentially expressed between haplometrotic and pleometrosis queens
Caust.v2_005435		3.494	3.726	0.00044	0.0092	1.3e-16	4.8e-14	Soc_P_vs_PD	Upregulated in Pre-dispersal																Differentially expressed between haplometrotic and pleometrosis queens
Caust.v2_013935		4.372	2.153	0.00013	0.0035	4.4e-12	7.4e-10	Soc_P_vs_PD	Upregulated in Pre-dispersal																Differentially expressed between haplometrotic and pleometrosis queens
Caust.v2_001174		6.108	-0.71	0.0007	0.013	2.9e-06	0.00011	Soc_P_vs_PD	Upregulated in Pre-dispersal																Differentially expressed between haplometrotic and pleometrosis queens
Caust.v2_000253	plancitoxin-1-like isoform x1	0.752	5.447	0.0013	0.022	0.00015	0.0031	Soc_P_vs_PD	Upregulated in Pre-dispersal															Down regulated in CO2 treated mated queens
Caust.v2_014704		2.968	4.497	7.6e-07	4.4e-05	5.2e-22	4.7e-19	Soc_P_vs_PD	Upregulated in Pre-dispersal			Upregulated in Queens after 84 hours												Down regulated in CO2 treated mated queens, Down regulated in CO2 treated virgin queens					DE between castes of P. metricus in brain
Caust.v2_011277		2.026	7.396	0.00019	0.0047	0.009	0.079	Soc_P_vs_PD	Upregulated in Pre-dispersal		Nurse High	Upregulated in Queens after 60 hours												Down regulated in mated queens
Caust.v2_008505	protein wnt-5b-like	1.004	3.027	0.00035	0.0077	0.0015	0.02	Soc_P_vs_PD	Upregulated in Pre-dispersal															Down regulated in mated queens
Caust.v2_010929		0.582	4.558	0.002	0.03	0.0068	0.065	Soc_P_vs_PD	Upregulated in Pre-dispersal															Down regulated in mated queens
Caust.v2_010161		8.307	1.104	0.0016	0.025	2.9e-07	1.5e-05	Soc_P_vs_PD	Upregulated in Pre-dispersal															Down regulated in mated queens
Caust.v2_001692	10-formyltetrahydrofolate dehydrogese	1.599	2.998	0.0026	0.036	1.7e-05	0.00047	Soc_P_vs_PD	Upregulated in Pre-dispersal			Upregulated in workers after 108 hours												Down regulated in mated queens, Upregulated in CO2 treated mated queens
Caust.v2_003052	chitin synthase 8	2.566	6.55	5.9e-08	4.9e-06	1.6e-08	1.2e-06	Soc_P_vs_PD	Upregulated in Pre-dispersal		Differentially expressed in fat bodies after usp RNAi													Down regulated in mated queens, Upregulated in CO2 treated mated queens
Caust.v2_004131	isoform c	0.876	5.874	1e-07	7.7e-06	1.8e-06	7.1e-05	Soc_P_vs_PD	Upregulated in Pre-dispersal			Upregulated in workers after 60 hours												Down regulated in mated queens, Upregulated in CO2 treated mated queens
Caust.v2_014496	bifunctiol 3 -phosphoadenosine 5 -phosphosulfate synthetase	0.664	4.971	0.00031	0.0069	9.7e-05	0.0021	Soc_P_vs_PD	Upregulated in Pre-dispersal															Down regulated in mated queens, Upregulated in CO2 treated mated queens
Caust.v2_004008		4.765	3.716	4.9e-16	2.9e-13	6.3e-33	1.1e-29	Soc_P_vs_PD	Upregulated in Pre-dispersal															Down regulated in mated queens, Upregulated in CO2 treated mated queens
Caust.v2_014878	octopamine receptor	0.804	4.079	0.00049	0.0099	0.0018	0.023	Soc_P_vs_PD	Upregulated in Pre-dispersal															Upregulated in CO2 treated mated queens								WW-LW > WL-LL
Caust.v2_011960	kv channel-interacting protein 4-like	0.83	7.288	4.7e-08	4e-06	5.4e-06	0.00018	Soc_P_vs_PD	Upregulated in Pre-dispersal															Upregulated in CO2 treated mated queens
Caust.v2_013700		1.06	2.816	0.0023	0.033	0.0038	0.041	Soc_P_vs_PD	Upregulated in Pre-dispersal															Upregulated in CO2 treated mated queens
Caust.v2_014972		1.964	2.423	2.6e-08	2.4e-06	7.5e-07	3.5e-05	Soc_P_vs_PD	Upregulated in Pre-dispersal			Upregulated in workers after 6 hours												Upregulated in CO2 treated mated queens, Upregulated in CO2 treated virgin queens								WL-LW > WW-LL
Caust.v2_013139	receptor-type tyrosine-protein phosphatase r-like	0.902	4.874	3e-06	0.00014	1.6e-06	6.5e-05	Soc_P_vs_PD	Upregulated in Pre-dispersal			Upregulated in workers after 6 hours											Retinue response significantly regulated	Upregulated in CO2 treated mated queens, Upregulated in CO2 treated virgin queens
Caust.v2_005900	uncharacterized protein loc100122512 isoform x2	0.731	5.326	0.0006	0.012	0.00035	0.0063	Soc_P_vs_PD	Upregulated in Pre-dispersal			Upregulated in workers after 84 hours												Upregulated in mated queens					DE between castes of P. metricus in brain
Caust.v2_011027	uncharacterized protein loc408733 isoform x4	0.558	8.339	0.00068	0.013	0.0046	0.048	Soc_P_vs_PD	Upregulated in Pre-dispersal			Upregulated in Queens after 12 hours, Upregulated in workers after 132 hours							Day 4 up-regulated list-cage, QMP > QL -field					Upregulated in mated queens
Caust.v2_003508	annulin-like isoform 1	0.921	5.392	0.0024	0.034	0.0002	0.0039	Soc_P_vs_PD	Upregulated in Pre-dispersal															Upregulated in mated queens
Caust.v2_004360	transcription factor sox-14	1.058	5.363	0.0031	0.041	8.8e-07	4e-05	Soc_P_vs_PD	Upregulated in Pre-dispersal															Upregulated in mated queens
Caust.v2_011877		0.462	6.306	0.0038	0.047	0.0028	0.033	Soc_P_vs_PD	Upregulated in Pre-dispersal															Upregulated in mated queens
Caust.v2_011839	chitise-3-like protein 1	0.823	8.315	0.0001	0.0028	0.00024	0.0046	Soc_P_vs_PD	Upregulated in Pre-dispersal			Upregulated in workers after 6 hours, Upregulated in Queens after 60 hours												Upregulated in mated queens, Down regulated in CO2 treated mated queens
Caust.v2_016657	d kise-like	0.472	7.453	0.0018	0.027	0.0078	0.071	Soc_P_vs_PD	Upregulated in Pre-dispersal			Upregulated in workers after 6 hours												Upregulated in mated queens, Down regulated in CO2 treated mated queens
Caust.v2_018250	laminin subunit beta-1	1.242	4.415	4.5e-09	5.2e-07	6.5e-09	5.1e-07	Soc_P_vs_PD	Upregulated in Pre-dispersal			Upregulated in Queen after 6 hours, Upregulated in workers after 132 hours												Upregulated in mated queens, Down regulated in CO2 treated mated queens
Caust.v2_014369	von willebrand factor type egf and pentraxin domain-containing protein 1 isoform x1	1.782	5.302	8.3e-08	6.5e-06	8.1e-07	3.8e-05	Soc_P_vs_PD	Upregulated in Pre-dispersal										Day 3 down-regulated list-cage					Upregulated in mated queens, Down regulated in CO2 treated mated queens
Caust.v2_017680	ccaat enhancer-binding	0.814	3.3	0.0028	0.037	0.0021	0.027	Soc_P_vs_PD	Upregulated in Pre-dispersal															Upregulated in mated queens, Down regulated in CO2 treated mated queens
Caust.v2_010273	cuticular protein precursor	3.823	6.006	4.1e-21	5.1e-18	2.7e-05	0.0007	Soc_P_vs_PD	Upregulated in Pre-dispersal															Upregulated in mated queens, Down regulated in CO2 treated mated queens
Caust.v2_008302	facilitated trehalose transporter tret1-like	0.48	7.566	0.0011	0.019	0.0058	0.057	Soc_P_vs_PD	Upregulated in Pre-dispersal															Upregulated in mated queens, Down regulated in CO2 treated mated queens
Caust.v2_015074	facilitated trehalose transporter tret1-like	1.398	2.961	2.1e-06	0.00011	7e-06	0.00023	Soc_P_vs_PD	Upregulated in Pre-dispersal															Upregulated in mated queens, Down regulated in CO2 treated mated queens
Caust.v2_006731	lysyl oxidase homolog 2-like	2.639	3.906	6.2e-06	0.00027	4.1e-12	7.1e-10	Soc_P_vs_PD	Upregulated in Pre-dispersal															Upregulated in mated queens, Down regulated in CO2 treated mated queens
Caust.v2_016061	papilin-like isoform x4	0.812	5.066	7.9e-06	0.00033	3.7e-06	0.00013	Soc_P_vs_PD	Upregulated in Pre-dispersal															Upregulated in mated queens, Down regulated in CO2 treated mated queens
Caust.v2_006867	vesicular glutamate transporter 1-like	1.065	4.451	9.7e-08	7.3e-06	3.2e-06	0.00012	Soc_P_vs_PD	Upregulated in Pre-dispersal															Upregulated in mated queens, Down regulated in CO2 treated mated queens
Caust.v2_011704		2.143	2.589	0.00039	0.0083	9.7e-07	4.4e-05	Soc_P_vs_PD	Upregulated in Pre-dispersal			Upregulated in workers after 84 hours												Upregulated in mated queens, Down regulated in CO2 treated mated queens
Caust.v2_011705		4.506	-0.516	0.00081	0.015	8.9e-06	0.00027	Soc_P_vs_PD	Upregulated in Pre-dispersal			Upregulated in workers after 84 hours												Upregulated in mated queens, Down regulated in CO2 treated mated queens
Caust.v2_002782		2	2.407	2.1e-08	2e-06	1.5e-09	1.4e-07	Soc_P_vs_PD	Upregulated in Pre-dispersal															Upregulated in mated queens, Down regulated in CO2 treated mated queens
Caust.v2_005430		2.529	5.828	3e-36	8.3e-33	8.4e-50	3.3e-46	Soc_P_vs_PD	Upregulated in Pre-dispersal															Upregulated in mated queens, Down regulated in CO2 treated mated queens
Caust.v2_015980	von willebrand factor type egf and pentraxin domain-containing protein 1	0.796	7.627	1e-07	7.5e-06	1e-05	0.00031	Soc_P_vs_PD	Upregulated in Pre-dispersal			Upregulated in Queens after 60 hours							Day 1 down-regulated list-Cage, Day 2 down-regulated list-cage										DE between castes of P. metricus in brain
Caust.v2_015584	patched domain-containing protein 3	0.795	5.814	1e-05	0.0004	2.6e-06	9.9e-05	Soc_P_vs_PD	Upregulated in Pre-dispersal																				DE between castes of P. metricus in brain
Caust.v2_015234		0.442	7.094	0.0025	0.034	0.01	0.087	Soc_P_vs_PD	Upregulated in Pre-dispersal																				DE between castes of P. metricus in brain
Caust.v2_017164	protein toll	0.929	4.247	0.00011	0.0031	0.00044	0.0075	Soc_P_vs_PD	Upregulated in Pre-dispersal																							WL-LW > WW-LL
Caust.v2_011812	protein toll	2.169	1.014	0.00018	0.0045	4.9e-06	0.00017	Soc_P_vs_PD	Upregulated in Pre-dispersal																							WL-LW > WW-LL
Caust.v2_002392	uncharacterized protein loc100875797	0.909	5.724	3.2e-05	0.001	2.5e-07	1.3e-05	Soc_P_vs_PD	Upregulated in Pre-dispersal																							WL-LW > WW-LL
Caust.v2_000827		0.722	4.839	0.00026	0.006	0.0003	0.0056	Soc_P_vs_PD	Upregulated in Pre-dispersal										Day 3 down-regulated list-cage													WL-LW > WW-LL
Caust.v2_001877	cyclin-dependent kise 5 activator 1-like	1.3	6.53	0.00019	0.0047	1.1e-07	6.6e-06	Soc_P_vs_PD	Upregulated in Pre-dispersal			Upregulated in Queens after 60 hours																				WL-LW > WW-LL,WW > LL
Caust.v2_021534	acetylcholine receptor subunit beta-like 1-like	0.844	3.187	0.0024	0.034	0.006	0.059	Soc_P_vs_PD	Upregulated in Pre-dispersal																							WW > LL
Caust.v2_014280	calcium calmodulin-dependent protein kise type ii alpha chain-like isoform 2	0.428	10.255	0.0021	0.03	0.035	0.2	Soc_P_vs_PD	Upregulated in Pre-dispersal																							WW > LL
Caust.v2_006458	ets-like proteinous factor	0.467	5.638	0.0035	0.045	0.0072	0.067	Soc_P_vs_PD	Upregulated in Pre-dispersal																							WW > LL,WW-LW > WL-LL
Caust.v2_015868	gamma-aminobutyric acid receptor subunit beta	1.086	3.372	9.3e-05	0.0026	0.0013	0.019	Soc_P_vs_PD	Upregulated in Pre-dispersal																							WW > LL,WW-LW > WL-LL
Caust.v2_000015	uncharacterized protein loc552552 isoform x3	1.376	6.425	1.5e-17	1e-14	5.6e-18	2.5e-15	Soc_P_vs_PD	Upregulated in Pre-dispersal																							WW-LW > WL-LL
Caust.v2_009154		1.377	2.68	0.001	0.017	0.00017	0.0034	Soc_P_vs_PD	Upregulated in Pre-dispersal		Differentially expressed in fat bodies after usp RNAi, Genes differentially expressed in response to juvenile hormone analog treatment																					WW-LW > WL-LL
Caust.v2_003789		2.155	4.065	1.9e-07	1.3e-05	1.9e-06	7.7e-05	Soc_P_vs_PD	Upregulated in Pre-dispersal																							WW-LW > WL-LL
Caust.v2_011304		2.373	2.014	1e-05	0.00041	4.9e-06	0.00017	Soc_P_vs_PD	Upregulated in Pre-dispersal																							WW-LW > WL-LL
Caust.v2_017389		4.286	5.128	7.3e-08	5.9e-06	2.1e-11	3e-09	Soc_P_vs_PD	Upregulated in Pre-dispersal																							WW-LW > WL-LL
Caust.v2_019703	atp synthase subunit mitochondrial	0.618	7.948	0.0035	0.044	0.0058	0.057	Soc_P_vs_PD	Upregulated in Pre-dispersal	Old<Young		Upregulated in workers after 6 hours
Caust.v2_013073	cuticular protein alogous to peritrophins 1-b	1.838	2.545	2e-08	2e-06	5.1e-06	0.00018	Soc_P_vs_PD	Upregulated in Pre-dispersal			Upregulated in workers after 6 hours		Colgen
Caust.v2_011037	hormone receptor 4 isoform x1	1.997	6.543	6.6e-08	5.4e-06	5.7e-22	4.7e-19	Soc_P_vs_PD	Upregulated in Pre-dispersal			Upregulated in Queen after 6 hours																		Test 1 upregulated in noneusocial, Test 2 upregulated in primitively eusocial
Caust.v2_014547	organic cation transporter	0.652	4.575	0.0014	0.023	0.0025	0.03	Soc_P_vs_PD	Upregulated in Pre-dispersal		Differentially expressed in fat bodies after usp RNAi, Genes differentially expressed in response to juvenile hormone analog treatment	Upregulated in Queens after 84 hours
Caust.v2_017381		0.958	2.698	0.0018	0.028	0.002	0.026	Soc_P_vs_PD	Upregulated in Pre-dispersal			Upregulated in workers after 60 hours							Day 4 down-regulated list-cage				Retinue response significantly regulated
Caust.v2_005725	alkaline phosphatase 4-like	0.523	6.326	0.00084	0.015	0.0011	0.017	Soc_P_vs_PD	Upregulated in Pre-dispersal			Upregulated in Queens after 12 hours
Caust.v2_007669	atp synthase subunit mitochondrial-like	0.654	10.493	0.0008	0.015	0.0051	0.052	Soc_P_vs_PD	Upregulated in Pre-dispersal			Upregulated in Queens after 84 hours
Caust.v2_003503	broad-complex core protein isoform 6	1.275	7.538	1.1e-06	6.1e-05	1.3e-06	5.6e-05	Soc_P_vs_PD	Upregulated in Pre-dispersal																					E. robusta specific
Caust.v2_016864	calcium-transporting atpase sarcoplasmic endoplasmic reticulum type isoform x1	0.973	9.167	0.0025	0.035	0.00055	0.0092	Soc_P_vs_PD	Upregulated in Pre-dispersal			Upregulated in workers after 60 hours
Caust.v2_001637	cell death activator cide-b	1.015	5.443	1.3e-08	1.3e-06	2e-08	1.4e-06	Soc_P_vs_PD	Upregulated in Pre-dispersal														Retinue response significantly regulated
Caust.v2_001393	cuticular protein alogous to peritrophins 1-a	2.942	2.177	1.6e-09	2e-07	9.5e-05	0.0021	Soc_P_vs_PD	Upregulated in Pre-dispersal					Colgen
Caust.v2_006957	cytochrome b561 domain-containing protein 2	0.751	5.031	0.00097	0.017	0.00047	0.0079	Soc_P_vs_PD	Upregulated in Pre-dispersal										Day 2 up-regulated list-cage
Caust.v2_011567	d-beta-hydroxybutyrate mitochondrial	1.215	6.116	5.2e-05	0.0016	1.7e-07	9.3e-06	Soc_P_vs_PD	Upregulated in Pre-dispersal			Upregulated in workers after 6 hours
Caust.v2_005361	glutamate	0.463	7.638	0.0024	0.033	0.014	0.11	Soc_P_vs_PD	Upregulated in Pre-dispersal										Day 3 up-regulated list-cage
Caust.v2_009769	insulin-like growth factor-binding protein complex acid labile chain	2.663	5.898	6.8e-11	1.2e-08	0.00046	0.0078	Soc_P_vs_PD	Upregulated in Pre-dispersal										Day 2 up-regulated list-Cage, Day 4 up-regulated list-cage, QMP > QL -field, QR > QL-field
Caust.v2_012829	intraflagellar transport protein 43 homolog	1.162	2.997	0.0033	0.043	0.00029	0.0054	Soc_P_vs_PD	Upregulated in Pre-dispersal			Upregulated in Queen after 6 hours, Upregulated in workers after 132 hours
Caust.v2_009247	isoforms a c f g h	0.594	6.194	0.0002	0.0048	6e-05	0.0014	Soc_P_vs_PD	Upregulated in Pre-dispersal														Retinue response significantly regulated
Caust.v2_016221	l-lactate dehydrogese	0.758	4.424	0.0002	0.0049	0.00032	0.0059	Soc_P_vs_PD	Upregulated in Pre-dispersal			Upregulated in Queens after 12 hours, Upregulated in Queens after 84 hours
Caust.v2_008340	latrophilin cirl-like isoform x7	1.047	3.475	0.00046	0.0094	0.0012	0.017	Soc_P_vs_PD	Upregulated in Pre-dispersal										Day 3 down-regulated list-cage
Caust.v2_012532	lysine-specific demethylase 6a-like	0.613	7.898	0.00014	0.0037	0.0021	0.027	Soc_P_vs_PD	Upregulated in Pre-dispersal										Day 2 up-regulated list-Cage, Day 3 up-regulated list-cage
Caust.v2_005440	mfs-type transporter c6orf192 homolog	1.941	2.108	0.00076	0.014	9.8e-05	0.0021	Soc_P_vs_PD	Upregulated in Pre-dispersal			Upregulated in workers after 12 hours
Caust.v2_013046	moxd1 homolog 2	1.421	6.195	5.3e-13	1.6e-10	2.3e-16	8.6e-14	Soc_P_vs_PD	Upregulated in Pre-dispersal										Day 3 down-regulated list-Cage, Day 4 down-regulated list-cage, QMP < QL -field, QR < QL -field, QMP < QL and downreg in cage day 3-field
Caust.v2_007543	netrin receptor unc5c-like	0.904	2.768	0.0031	0.041	0.002	0.026	Soc_P_vs_PD	Upregulated in Pre-dispersal		Differentially expressed in fat bodies after usp RNAi, Genes differentially expressed in response to juvenile hormone analog treatment
Caust.v2_021104	netrin receptor unc5c-like	1.016	4.467	9.9e-05	0.0028	9.5e-06	0.00029	Soc_P_vs_PD	Upregulated in Pre-dispersal		Differentially expressed in fat bodies after usp RNAi, Genes differentially expressed in response to juvenile hormone analog treatment
Caust.v2_002571	neurol calcium sensor 2	0.619	8.068	9.2e-05	0.0026	0.0017	0.023	Soc_P_vs_PD	Upregulated in Pre-dispersal														Retinue response significantly regulated
Caust.v2_003025	nurim homolog	0.724	4.724	0.00017	0.0042	0.00035	0.0063	Soc_P_vs_PD	Upregulated in Pre-dispersal			Upregulated in workers after 6 hours
Caust.v2_020662	organic cation transporter	1.623	2.02	5.8e-05	0.0018	2.3e-05	0.00062	Soc_P_vs_PD	Upregulated in Pre-dispersal		Nurse High
Caust.v2_001471	phenoloxidase subunit a3	2.407	5.851	9.5e-09	1e-06	6.4e-17	2.6e-14	Soc_P_vs_PD	Upregulated in Pre-dispersal			Upregulated in workers after 108 hours
Caust.v2_006802	probable chitise 2-like	2.78	4.046	7.8e-29	1.5e-25	4e-16	1.4e-13	Soc_P_vs_PD	Upregulated in Pre-dispersal										Day 3 up-regulated list-cage
Caust.v2_014154	probable cytochrome p450 49a1-like	0.534	6.283	0.0009	0.016	0.0018	0.024	Soc_P_vs_PD	Upregulated in Pre-dispersal			Upregulated in workers after 6 hours
Caust.v2_008928	protein turtle homolog a-like	0.668	5.922	0.00072	0.014	0.00052	0.0088	Soc_P_vs_PD	Upregulated in Pre-dispersal														Retinue response significantly regulated
Caust.v2_008423	rho gtpase-activating protein 6	0.93	4.624	3.9e-06	0.00018	4e-05	0.001	Soc_P_vs_PD	Upregulated in Pre-dispersal										Day 3 down-regulated list-cage
Caust.v2_013530	rho gtpase-activating protein 6	1.245	2.466	0.00021	0.005	6.5e-05	0.0015	Soc_P_vs_PD	Upregulated in Pre-dispersal										Day 3 down-regulated list-cage
Caust.v2_002308	semaphorin-5a	1.579	6.5	0.00054	0.011	3.7e-12	6.5e-10	Soc_P_vs_PD	Upregulated in Pre-dispersal														Retinue response significantly regulated
Caust.v2_007711	tripartite motif-containing protein 2-like	1.759	1.201	0.00084	0.015	7.7e-05	0.0017	Soc_P_vs_PD	Upregulated in Pre-dispersal														Retinue response significantly regulated
Caust.v2_011525	tryptophan -dioxygese	1.093	7.104	0.0034	0.044	0.0014	0.019	Soc_P_vs_PD	Upregulated in Pre-dispersal			Upregulated in workers after 6 hours
Caust.v2_016722	tyrosine-protein phosphatase 99a	0.545	8.044	0.00022	0.0052	0.0026	0.031	Soc_P_vs_PD	Upregulated in Pre-dispersal										Day 3 down-regulated list-cage, QMP < QL -field, QR < QL -field, QMP < QL and downreg in cage day 3-field
Caust.v2_006801	uncharacterized protein loc100679530	3.026	1.332	7.5e-07	4.4e-05	2.3e-06	8.8e-05	Soc_P_vs_PD	Upregulated in Pre-dispersal			Upregulated in workers after 60 hours
Caust.v2_001541	uncharacterized protein loc100874822	0.645	6.309	0.0018	0.027	0.00073	0.012	Soc_P_vs_PD	Upregulated in Pre-dispersal														Retinue response significantly regulated
Caust.v2_021611	uncharacterized protein loc100882843	2.516	4.968	2e-06	0.0001	0.0069	0.065	Soc_P_vs_PD	Upregulated in Pre-dispersal		Differentially expressed in fat bodies after usp RNAi, Genes differentially expressed in response to juvenile hormone analog treatment
Caust.v2_004488	uncharacterized protein loc103578675	1.364	6.339	5.2e-10	7.2e-08	1.1e-15	3.4e-13	Soc_P_vs_PD	Upregulated in Pre-dispersal						overexpressed in fifth-instar queen or worker larvae
Caust.v2_018432	zinc carboxypeptidase a 1-like	1.789	0.941	0.002	0.029	0.00016	0.0032	Soc_P_vs_PD	Upregulated in Pre-dispersal			Upregulated in Queen after 6 hours, Upregulated in Queens after 84 hours
Caust.v2_005027	zinc transporter 2-like isoform x1	0.861	4.342	6.4e-05	0.0019	0.00073	0.012	Soc_P_vs_PD	Upregulated in Pre-dispersal			Upregulated in workers after 6 hours, Upregulated in workers after 60 hours
Caust.v2_011278		0.488	6.533	0.0017	0.026	0.0013	0.019	Soc_P_vs_PD	Upregulated in Pre-dispersal			Upregulated in workers after 6 hours, Upregulated in workers after 84 hours							Day 4 down-regulated list-cage
Caust.v2_003297		0.549	6.993	0.00055	0.011	0.0036	0.04	Soc_P_vs_PD	Upregulated in Pre-dispersal			Upregulated in queen after 4 hours							Day 3 up-regulated list-cage
Caust.v2_010261		0.654	4.949	0.00078	0.014	0.0022	0.028	Soc_P_vs_PD	Upregulated in Pre-dispersal			Upregulated in Queens after 12 hours							Day 2 up-regulated list-Cage, Day 3 up-regulated list-Cage, Day 4 up-regulated list-cage
Caust.v2_007965	5 -amp-activated protein kise subunit gamma-2	0.863	3.252	0.002	0.029	0.0077	0.07	Soc_P_vs_PD	Upregulated in Pre-dispersal
Caust.v2_020893	63 kda sperm flagellar mePDrane protein	2.69	3.084	3.2e-14	1.3e-11	7.5e-06	0.00024	Soc_P_vs_PD	Upregulated in Pre-dispersal
Caust.v2_017818	63 kda sperm flagellar mePDrane protein	2.843	5.318	3.6e-07	2.2e-05	3.3e-07	1.7e-05	Soc_P_vs_PD	Upregulated in Pre-dispersal
Caust.v2_001172	agap012355-pa-like protein	7.426	5.522	7.1e-22	1e-18	5.7e-86	6.6e-82	Soc_P_vs_PD	Upregulated in Pre-dispersal
Caust.v2_005528	bifunctiol heparan sulfate n-deacetylase n-sulfotransferase	0.506	7.155	0.00099	0.017	0.0056	0.056	Soc_P_vs_PD	Upregulated in Pre-dispersal
Caust.v2_015447	blood vessel epicardial substance-like	0.526	5.306	0.0039	0.049	0.0032	0.036	Soc_P_vs_PD	Upregulated in Pre-dispersal
Caust.v2_001322	brain chitinase and chia	2.408	4.32	3.2e-07	2e-05	1.6e-05	0.00045	Soc_P_vs_PD	Upregulated in Pre-dispersal
Caust.v2_001552	broad-complex core protein isoforms 1 2 3 4 5-like	0.7	5.041	0.0018	0.028	0.0027	0.032	Soc_P_vs_PD	Upregulated in Pre-dispersal
Caust.v2_010681	btb poz domain-containing protein kctd15-like	1.512	1.24	0.0031	0.041	0.00035	0.0062	Soc_P_vs_PD	Upregulated in Pre-dispersal
Caust.v2_020333	cadherin-89d-like isoform x4	3.27	0.111	0.00026	0.006	6.4e-07	3.1e-05	Soc_P_vs_PD	Upregulated in Pre-dispersal
Caust.v2_006149	chorion peroxidase	2.218	5.056	7.1e-08	5.8e-06	7e-22	5.2e-19	Soc_P_vs_PD	Upregulated in Pre-dispersal
Caust.v2_013837	collagen alpha-1 chain-like	2.167	7.156	3.6e-41	1.4e-37	4.5e-16	1.5e-13	Soc_P_vs_PD	Upregulated in Pre-dispersal
Caust.v2_012096	cuticle protein 19	0.583	5.393	0.00064	0.012	0.00076	0.012	Soc_P_vs_PD	Upregulated in Pre-dispersal
Caust.v2_009760	cuticular protein alogous to peritrophins 1-h isoform x1	2.238	6.783	4.9e-05	0.0015	0.00047	0.0079	Soc_P_vs_PD	Upregulated in Pre-dispersal
Caust.v2_000120	cuticular protein alogous to peritrophins 3-c precursor	2.335	8.142	1.9e-14	8.5e-12	1.2e-07	7.4e-06	Soc_P_vs_PD	Upregulated in Pre-dispersal
Caust.v2_004114	cytochrome p450 307a1-like	1.709	2.778	0.00047	0.0097	5.1e-05	0.0012	Soc_P_vs_PD	Upregulated in Pre-dispersal
Caust.v2_006636	d-beta-hydroxybutyrate mitochondrial-like	1.197	4.212	1.2e-05	0.00047	6.4e-05	0.0015	Soc_P_vs_PD	Upregulated in Pre-dispersal
Caust.v2_000681	dihydrolipoyllysine-residue acetyltransferase component of pyruvate dehydrogese mitochondrial	0.584	7.547	0.0036	0.046	0.0059	0.058	Soc_P_vs_PD	Upregulated in Pre-dispersal
Caust.v2_014963	dihydrolipoyllysine-residue acetyltransferase component of pyruvate dehydrogese mitochondrial	0.708	6.426	0.0022	0.032	0.00013	0.0028	Soc_P_vs_PD	Upregulated in Pre-dispersal
Caust.v2_002834	dipeptidyl aminopeptidase-like protein 6-like isoform 2	0.513	6.937	0.0039	0.048	0.007	0.066	Soc_P_vs_PD	Upregulated in Pre-dispersal
Caust.v2_008695	disintegrin and metalloproteise domain-containing protein 10-like	0.557	6.806	0.0005	0.01	0.00092	0.014	Soc_P_vs_PD	Upregulated in Pre-dispersal
Caust.v2_004915	dorsal-ventral patterning tolloid-like protein 1	0.855	5.144	3.8e-06	0.00018	2.3e-06	9e-05	Soc_P_vs_PD	Upregulated in Pre-dispersal
Caust.v2_008731	dph oxidase 5	1.397	2.605	1.8e-05	0.00063	8.8e-06	0.00027	Soc_P_vs_PD	Upregulated in Pre-dispersal
Caust.v2_001893	dual oxidase-like	0.808	5.243	5.9e-06	0.00026	7.9e-06	0.00025	Soc_P_vs_PD	Upregulated in Pre-dispersal
Caust.v2_000870	ecdysone-induced protein 75	5.429	0.187	9.6e-07	5.4e-05	2.2e-09	2e-07	Soc_P_vs_PD	Upregulated in Pre-dispersal
Caust.v2_002914	excitatory amino acid transporter 1-like	0.891	7.922	7e-10	9.6e-08	8.1e-07	3.8e-05	Soc_P_vs_PD	Upregulated in Pre-dispersal
Caust.v2_008675	fat-like cadherin-related tumor suppressor-like protein	0.732	6.071	1.3e-05	0.0005	2.9e-05	0.00075	Soc_P_vs_PD	Upregulated in Pre-dispersal
Caust.v2_016859	flocculation protein flo11-like	2.341	1.095	0.001	0.017	5.4e-05	0.0013	Soc_P_vs_PD	Upregulated in Pre-dispersal
Caust.v2_020448	flocculation protein flo11-like	2.792	0.01	0.0016	0.025	7.6e-05	0.0017	Soc_P_vs_PD	Upregulated in Pre-dispersal
Caust.v2_009806	furin-like protease 2-like	0.456	7.257	0.0025	0.034	0.01	0.087	Soc_P_vs_PD	Upregulated in Pre-dispersal
Caust.v2_003976	g-protein coupled receptor moody-like	1.436	6.04	2.1e-17	1.3e-14	2.1e-18	9.9e-16	Soc_P_vs_PD	Upregulated in Pre-dispersal
Caust.v2_015685	glutamate receptor nmda 2b isoform x5	0.857	5.456	0.00085	0.015	0.00038	0.0067	Soc_P_vs_PD	Upregulated in Pre-dispersal
Caust.v2_012007	glycerol-3-phosphate dehydrogese	0.714	7.805	0.00012	0.0032	0.00057	0.0095	Soc_P_vs_PD	Upregulated in Pre-dispersal
Caust.v2_004275	gtp cyclohydrolase	1.563	7.868	8.5e-10	1.1e-07	3.1e-07	1.6e-05	Soc_P_vs_PD	Upregulated in Pre-dispersal
Caust.v2_000184	guanylate cyclase 32e-like	1.176	3.274	1.1e-05	0.00044	2.2e-05	0.0006	Soc_P_vs_PD	Upregulated in Pre-dispersal
Caust.v2_003073	hemicentin-1 isoform x2	0.584	4.849	0.0022	0.031	0.0011	0.017	Soc_P_vs_PD	Upregulated in Pre-dispersal
Caust.v2_006444	integrin alpha-ps1 isoform x1	0.691	5.461	5.9e-05	0.0018	8.2e-06	0.00026	Soc_P_vs_PD	Upregulated in Pre-dispersal
Caust.v2_001394	isoform a	2.21	6.183	7.3e-05	0.0022	0.012	0.099	Soc_P_vs_PD	Upregulated in Pre-dispersal
Caust.v2_005964	isoform c	4.346	2.973	8.9e-07	5e-05	3.9e-20	2.5e-17	Soc_P_vs_PD	Upregulated in Pre-dispersal
Caust.v2_008107	kin of irre-like protein 3-like isoform x1	0.858	4.77	6.5e-05	0.0019	2.1e-05	0.00057	Soc_P_vs_PD	Upregulated in Pre-dispersal
Caust.v2_016260	l-ascorbate oxidase-like	3.206	1.078	0.00061	0.012	1.7e-06	6.8e-05	Soc_P_vs_PD	Upregulated in Pre-dispersal
Caust.v2_015344	lim homeobox protein lhx3	0.698	5.072	0.00019	0.0046	0.00016	0.0033	Soc_P_vs_PD	Upregulated in Pre-dispersal
Caust.v2_010333	liPDic system-associated mePDrane protein	0.764	4.41	0.00026	0.006	0.0019	0.025	Soc_P_vs_PD	Upregulated in Pre-dispersal
Caust.v2_014025	low quality protein: neurexin-3-alpha-like	0.476	7.995	0.0017	0.026	0.014	0.11	Soc_P_vs_PD	Upregulated in Pre-dispersal
Caust.v2_018986	low quality protein: neurexin-3-alpha-like	0.836	3.46	0.0012	0.02	0.0019	0.025	Soc_P_vs_PD	Upregulated in Pre-dispersal
Caust.v2_019493	mical-like protein 2	1.96	1.878	0.00034	0.0075	2.5e-05	0.00067	Soc_P_vs_PD	Upregulated in Pre-dispersal
Caust.v2_014267	mitochondrial inner mePDrane	0.394	7.664	0.004	0.05	0.036	0.2	Soc_P_vs_PD	Upregulated in Pre-dispersal
Caust.v2_005700	muscle calcium channel subunit alpha-1 isoform x1	1.015	7.054	9.5e-06	0.00038	2.3e-05	0.00061	Soc_P_vs_PD	Upregulated in Pre-dispersal
Caust.v2_004484	myosin-i heavy chain	0.757	6.736	2.2e-06	0.00011	7.5e-06	0.00024	Soc_P_vs_PD	Upregulated in Pre-dispersal
Caust.v2_007535	netrin receptor unc5b-like	0.805	5.999	0.00022	0.0052	2.1e-06	8.2e-05	Soc_P_vs_PD	Upregulated in Pre-dispersal
Caust.v2_004764	neurogenic locus notch	0.951	5.351	5.7e-08	4.8e-06	5.3e-09	4.2e-07	Soc_P_vs_PD	Upregulated in Pre-dispersal
Caust.v2_016375	neurol mePDrane glycoprotein m6-b-like	0.566	4.849	0.0025	0.034	0.002	0.025	Soc_P_vs_PD	Upregulated in Pre-dispersal
Caust.v2_014559	neuropeptide ff receptor 2-like	2.802	4.836	2.5e-05	0.00085	1.4e-15	4.3e-13	Soc_P_vs_PD	Upregulated in Pre-dispersal
Caust.v2_000980	nuclear factor 1 a-type	0.5	7.475	0.00065	0.013	0.0052	0.053	Soc_P_vs_PD	Upregulated in Pre-dispersal
Caust.v2_014859	odorant receptor 13a-like	1.3	2.304	0.0029	0.039	0.0061	0.06	Soc_P_vs_PD	Upregulated in Pre-dispersal
Caust.v2_009743	peroxidasin	0.82	4.988	1e-05	0.0004	3.7e-06	0.00013	Soc_P_vs_PD	Upregulated in Pre-dispersal
Caust.v2_001215	potassium voltage-gated channel protein shaw	0.593	6.787	0.00062	0.012	0.002	0.026	Soc_P_vs_PD	Upregulated in Pre-dispersal
Caust.v2_003765	probable calcium-binding protein cml11 isoform x2	1.165	2.838	0.00018	0.0045	0.00043	0.0074	Soc_P_vs_PD	Upregulated in Pre-dispersal
Caust.v2_003764	probable calcium-binding protein cml11-like	1.042	4.275	1.3e-05	0.00048	7.3e-06	0.00023	Soc_P_vs_PD	Upregulated in Pre-dispersal
Caust.v2_008729	probable chitise 3-like	1.486	7.206	5.1e-07	3.1e-05	3.7e-06	0.00013	Soc_P_vs_PD	Upregulated in Pre-dispersal
Caust.v2_014155	probable cytochrome p450 mitochondrial	1.936	2.307	0.00036	0.0077	2e-06	8.1e-05	Soc_P_vs_PD	Upregulated in Pre-dispersal
Caust.v2_007044	probable g-protein coupled receptor mth-like 1-like isoform x1	0.812	5.706	2.4e-06	0.00012	9.8e-07	4.4e-05	Soc_P_vs_PD	Upregulated in Pre-dispersal
Caust.v2_007634	probable muscarinic acetylcholine receptor gar-2-like	0.759	6.1	0.0029	0.039	0.0011	0.016	Soc_P_vs_PD	Upregulated in Pre-dispersal
Caust.v2_021378	proteasome activator complex partial	1.873	0.827	0.0025	0.034	0.0067	0.064	Soc_P_vs_PD	Upregulated in Pre-dispersal
Caust.v2_001461	protein kibra-like	0.563	5.664	0.0013	0.022	0.00093	0.014	Soc_P_vs_PD	Upregulated in Pre-dispersal
Caust.v2_016080	protein rhoPDoid-like	0.663	5.657	0.00014	0.0036	5.1e-05	0.0012	Soc_P_vs_PD	Upregulated in Pre-dispersal
Caust.v2_011291	protein sprint	0.79	7.059	3.6e-07	2.2e-05	5.6e-06	0.00019	Soc_P_vs_PD	Upregulated in Pre-dispersal
Caust.v2_016325	proto-oncogene tyrosine-protein kise ros	0.505	6.202	0.0037	0.047	0.0032	0.037	Soc_P_vs_PD	Upregulated in Pre-dispersal
Caust.v2_008621	protocadherin fat 4-like	1.395	1.675	0.0015	0.024	0.0001	0.0022	Soc_P_vs_PD	Upregulated in Pre-dispersal
Caust.v2_016734	ras-associated and pleckstrin-like proteiny domains-containing protein 1	0.46	6.333	0.0031	0.041	0.0034	0.038	Soc_P_vs_PD	Upregulated in Pre-dispersal
Caust.v2_002488	serine threonine-protein kise 17a-like	0.823	6.108	0.00042	0.0089	6e-05	0.0014	Soc_P_vs_PD	Upregulated in Pre-dispersal
Caust.v2_001519	serine threonine-protein kise mst4 isoform x1	0.407	8.574	0.0036	0.046	0.024	0.16	Soc_P_vs_PD	Upregulated in Pre-dispersal
Caust.v2_021563	sodium potassium-transporting atpase subunit beta-2-like	0.792	5.057	0.0018	0.027	9.8e-05	0.0021	Soc_P_vs_PD	Upregulated in Pre-dispersal
Caust.v2_009797	sodium-dependent nutrient amino acid transporter 1-like	2.585	2.073	1.1e-10	1.8e-08	2.4e-06	9.1e-05	Soc_P_vs_PD	Upregulated in Pre-dispersal
Caust.v2_007115	succinyl- ligase	0.569	8.23	0.00082	0.015	0.0082	0.074	Soc_P_vs_PD	Upregulated in Pre-dispersal
Caust.v2_008559	tetraspanin-5 isoform x1	0.877	4.074	0.0021	0.03	0.0012	0.017	Soc_P_vs_PD	Upregulated in Pre-dispersal
Caust.v2_017095	tolloid-like protein 2	0.757	3.994	0.00086	0.015	0.00079	0.012	Soc_P_vs_PD	Upregulated in Pre-dispersal
Caust.v2_009407	transcriptiol-regulating factor 1	1.315	2.245	0.00033	0.0074	0.00025	0.0048	Soc_P_vs_PD	Upregulated in Pre-dispersal
Caust.v2_016556	transcription factor castor	0.582	5.499	0.00084	0.015	0.00058	0.0095	Soc_P_vs_PD	Upregulated in Pre-dispersal
Caust.v2_017225	transcription factor spt20 homolog isoform x1	2.395	1.194	1.3e-05	0.0005	1.5e-07	8.5e-06	Soc_P_vs_PD	Upregulated in Pre-dispersal
Caust.v2_021126	transcription factor spt20 homolog isoform x1	2.809	1.539	8.6e-08	6.6e-06	6.8e-10	7e-08	Soc_P_vs_PD	Upregulated in Pre-dispersal
Caust.v2_003869	transforming growth factor-beta-induced protein ig-h3	1.565	3.453	1.8e-08	1.7e-06	7.2e-08	4.6e-06	Soc_P_vs_PD	Upregulated in Pre-dispersal
Caust.v2_005378	transmePDrane protein 35-like	0.593	6.524	0.0001	0.0028	9.5e-05	0.0021	Soc_P_vs_PD	Upregulated in Pre-dispersal
Caust.v2_017060	tyrosine-protein kise btk29a	0.982	6.922	6.2e-07	3.7e-05	2.1e-08	1.5e-06	Soc_P_vs_PD	Upregulated in Pre-dispersal
Caust.v2_009145	tyrosine-protein kise drl-like	0.808	4.537	6.7e-05	0.002	5.7e-05	0.0014	Soc_P_vs_PD	Upregulated in Pre-dispersal
Caust.v2_003169	tyrosine-protein phosphatase lar- partial	0.967	6.025	0.00012	0.0032	0.00013	0.0028	Soc_P_vs_PD	Upregulated in Pre-dispersal
Caust.v2_006754	uncharacterized protein loc100115285 isoform x1	0.482	6.626	0.001	0.018	0.0038	0.041	Soc_P_vs_PD	Upregulated in Pre-dispersal
Caust.v2_003402	uncharacterized protein loc100116437 isoform x1	0.955	6.27	1.6e-09	2e-07	1.2e-09	1.1e-07	Soc_P_vs_PD	Upregulated in Pre-dispersal
Caust.v2_007095	uncharacterized protein loc100119988 isoform x1	1.057	4.714	1.7e-07	1.2e-05	1.2e-06	5.1e-05	Soc_P_vs_PD	Upregulated in Pre-dispersal
Caust.v2_000027	uncharacterized protein loc100571749	0.861	4.846	6e-06	0.00026	1.4e-05	0.00041	Soc_P_vs_PD	Upregulated in Pre-dispersal
Caust.v2_011164	uncharacterized protein loc100869475	1.26	7.697	7.8e-05	0.0023	1.6e-05	0.00046	Soc_P_vs_PD	Upregulated in Pre-dispersal
Caust.v2_013582	uncharacterized protein loc100872865	0.519	6.434	0.0034	0.044	0.004	0.043	Soc_P_vs_PD	Upregulated in Pre-dispersal
Caust.v2_006930	uncharacterized protein loc100879070	1.703	4.434	2.4e-10	3.6e-08	7.7e-08	4.8e-06	Soc_P_vs_PD	Upregulated in Pre-dispersal
Caust.v2_015027	uncharacterized protein loc102674862 isoform x1	1.964	2.966	2.6e-05	0.00089	1.1e-06	5e-05	Soc_P_vs_PD	Upregulated in Pre-dispersal
Caust.v2_013913	uncharacterized protein loc102674931 isoform x1	0.672	6.831	9.4e-05	0.0027	0.0001	0.0022	Soc_P_vs_PD	Upregulated in Pre-dispersal
Caust.v2_009768	uncharacterized protein loc102679342	2.111	3.268	1.6e-05	0.00057	1.2e-10	1.4e-08	Soc_P_vs_PD	Upregulated in Pre-dispersal
Caust.v2_012631	uncharacterized protein loc102681196 isoform x2	1.14	4.167	1.2e-07	8.6e-06	4e-06	0.00014	Soc_P_vs_PD	Upregulated in Pre-dispersal
Caust.v2_003072	uncharacterized protein loc103571943	0.649	6.733	2.9e-05	0.00096	3.7e-05	0.00095	Soc_P_vs_PD	Upregulated in Pre-dispersal
Caust.v2_004560	uncharacterized protein loc103580284 isoform x1	0.657	4.054	0.0037	0.047	0.0082	0.074	Soc_P_vs_PD	Upregulated in Pre-dispersal
Caust.v2_006418	uncharacterized protein loc103580516	0.885	8.763	2.4e-10	3.6e-08	8.1e-06	0.00025	Soc_P_vs_PD	Upregulated in Pre-dispersal
Caust.v2_001075	uncharacterized protein loc408365 isoform x2	2.331	6.909	1.1e-08	1.1e-06	3.6e-06	0.00013	Soc_P_vs_PD	Upregulated in Pre-dispersal
Caust.v2_013689	uncharacterized protein loc725813	1.814	6.284	3.4e-08	3.1e-06	1.5e-07	8.5e-06	Soc_P_vs_PD	Upregulated in Pre-dispersal
Caust.v2_001320	uncharacterized threonine-rich gpi-anchored glyco	2.59	4.163	5.9e-09	6.6e-07	1.5e-05	0.00045	Soc_P_vs_PD	Upregulated in Pre-dispersal
Caust.v2_005188	unconventiol myosin-ixb-like	2.682	2.647	6.2e-05	0.0019	3.8e-10	4e-08	Soc_P_vs_PD	Upregulated in Pre-dispersal
Caust.v2_011828	unconventiol myosin-xv isoform x2	0.774	7.078	0.0032	0.042	0.00056	0.0092	Soc_P_vs_PD	Upregulated in Pre-dispersal
Caust.v2_015763	von willebrand factor type egf and pentraxin domain-containing protein 1	1.404	4.017	4.8e-05	0.0015	2.2e-05	0.0006	Soc_P_vs_PD	Upregulated in Pre-dispersal
Caust.v2_003102	vwfa and cache domain-containing protein 1	1.208	5.023	9e-11	1.6e-08	3.3e-11	4.6e-09	Soc_P_vs_PD	Upregulated in Pre-dispersal
Caust.v2_013903	ww domain-binding protein 4-like	0.747	5.779	4.7e-06	0.00021	5.2e-06	0.00018	Soc_P_vs_PD	Upregulated in Pre-dispersal
Caust.v2_002079		0.409	8.288	0.0027	0.037	0.03	0.18	Soc_P_vs_PD	Upregulated in Pre-dispersal		Differentially expressed in fat bodies after usp RNAi, Genes differentially expressed in response to juvenile hormone analog treatment
Caust.v2_007747		0.535	5.885	0.001	0.017	0.00032	0.0058	Soc_P_vs_PD	Upregulated in Pre-dispersal			Upregulated in Queens after 60 hours
Caust.v2_012049		0.594	7.955	6.1e-05	0.0019	0.0014	0.019	Soc_P_vs_PD	Upregulated in Pre-dispersal										Day 3 up-regulated list-cage, QMP > QL -field, QMP > QL and upreg in cage day 3-field
Caust.v2_013688		0.611	7.236	0.0021	0.031	0.0052	0.052	Soc_P_vs_PD	Upregulated in Pre-dispersal	AHB<EHB-soldier, colony and individual genotype
Caust.v2_006537		0.845	5.619	5.1e-07	3.1e-05	1.3e-06	5.7e-05	Soc_P_vs_PD	Upregulated in Pre-dispersal			Upregulated in workers after 6 hours, Upregulated in workers after 132 hours
Caust.v2_014798		0.913	3.936	0.00046	0.0095	0.0014	0.019	Soc_P_vs_PD	Upregulated in Pre-dispersal																					Test 1 upregulated in noneusocial, Test 2 upregulated in noneusocial
Caust.v2_007918		0.952	4.924	0.00034	0.0075	1.1e-05	0.00033	Soc_P_vs_PD	Upregulated in Pre-dispersal																					Apini specific
Caust.v2_007638		1.088	6.021	1e-10	1.7e-08	3.3e-08	2.3e-06	Soc_P_vs_PD	Upregulated in Pre-dispersal														Retinue response significantly regulated
Caust.v2_007524		1.126	6.49	1.5e-12	4.2e-10	2.6e-11	3.8e-09	Soc_P_vs_PD	Upregulated in Pre-dispersal			Upregulated in queen after 4 hours, Upregulated in workers after 6 hours
Caust.v2_017471		1.432	3.264	0.00068	0.013	6.2e-06	0.0002	Soc_P_vs_PD	Upregulated in Pre-dispersal			Upregulated in Queens after 60 hours
Caust.v2_012697		1.59	6.262	0.0001	0.0028	0.00041	0.0072	Soc_P_vs_PD	Upregulated in Pre-dispersal			Upregulated in workers after 6 hours, Upregulated in workers after 84 hours
Caust.v2_008460		1.841	4.726	1.8e-05	0.00064	1.2e-08	8.8e-07	Soc_P_vs_PD	Upregulated in Pre-dispersal										Day 3 up-regulated list-cage
Caust.v2_017125		1.865	2.577	0.00044	0.0092	1.2e-06	5.1e-05	Soc_P_vs_PD	Upregulated in Pre-dispersal														Retinue response significantly regulated
Caust.v2_012691		1.987	4.327	1.2e-11	2.5e-09	2.5e-15	7.2e-13	Soc_P_vs_PD	Upregulated in Pre-dispersal			Upregulated in workers after 84 hours
Caust.v2_006700		2.054	6.255	5.8e-09	6.5e-07	2.8e-13	5.8e-11	Soc_P_vs_PD	Upregulated in Pre-dispersal			Upregulated in Queens after 60 hours
Caust.v2_021543		2.089	1.698	0.00024	0.0055	2.6e-05	0.00069	Soc_P_vs_PD	Upregulated in Pre-dispersal					Colgen
Caust.v2_002375		2.176	6.567	3e-05	0.00099	1.9e-09	1.7e-07	Soc_P_vs_PD	Upregulated in Pre-dispersal			Upregulated in workers after 84 hours, Upregulated in workers after 108 hours
Caust.v2_001180		3.448	2.595	1e-13	3.6e-11	3.2e-11	4.6e-09	Soc_P_vs_PD	Upregulated in Pre-dispersal		Differentially expressed in fat bodies after usp RNAi, Genes differentially expressed in response to juvenile hormone analog treatment
Caust.v2_012070		3.498	4.939	2.1e-19	1.6e-16	2.8e-12	5e-10	Soc_P_vs_PD	Upregulated in Pre-dispersal		Differentially expressed in fat bodies after usp RNAi, Genes differentially expressed in response to juvenile hormone analog treatment
Caust.v2_006642		0.476	8.169	0.00086	0.015	0.0086	0.077	Soc_P_vs_PD	Upregulated in Pre-dispersal
Caust.v2_013110		0.483	7.103	0.0014	0.022	0.006	0.059	Soc_P_vs_PD	Upregulated in Pre-dispersal
Caust.v2_013851		0.516	6.7	0.00092	0.016	0.00074	0.012	Soc_P_vs_PD	Upregulated in Pre-dispersal
Caust.v2_002526		0.54	6.792	0.00041	0.0087	0.00073	0.012	Soc_P_vs_PD	Upregulated in Pre-dispersal
Caust.v2_007561		0.551	9.936	5.3e-05	0.0016	0.0061	0.06	Soc_P_vs_PD	Upregulated in Pre-dispersal
Caust.v2_011743		0.587	4.787	0.0026	0.035	0.0022	0.027	Soc_P_vs_PD	Upregulated in Pre-dispersal
Caust.v2_007180		0.592	5.624	0.0005	0.01	0.0002	0.0039	Soc_P_vs_PD	Upregulated in Pre-dispersal
Caust.v2_014131		0.601	4.576	0.0033	0.043	0.0038	0.042	Soc_P_vs_PD	Upregulated in Pre-dispersal
Caust.v2_003891		0.646	9.007	7e-06	0.00029	0.00053	0.0089	Soc_P_vs_PD	Upregulated in Pre-dispersal
Caust.v2_011820		0.655	4.623	0.0012	0.02	0.0011	0.016	Soc_P_vs_PD	Upregulated in Pre-dispersal
Caust.v2_020945		0.658	4.585	0.0028	0.038	0.0071	0.066	Soc_P_vs_PD	Upregulated in Pre-dispersal
Caust.v2_004246		0.675	4.139	0.0012	0.021	0.0054	0.054	Soc_P_vs_PD	Upregulated in Pre-dispersal
Caust.v2_014399		0.721	4.004	0.0014	0.023	0.0018	0.024	Soc_P_vs_PD	Upregulated in Pre-dispersal
Caust.v2_010847		0.725	6.128	1.6e-05	0.00057	1.6e-05	0.00046	Soc_P_vs_PD	Upregulated in Pre-dispersal
Caust.v2_001911		0.748	3.478	0.0038	0.047	0.0037	0.041	Soc_P_vs_PD	Upregulated in Pre-dispersal
Caust.v2_013733		0.767	6.279	2.2e-06	0.00011	2.1e-06	8.2e-05	Soc_P_vs_PD	Upregulated in Pre-dispersal
Caust.v2_012099		0.809	4.251	0.00011	0.0031	0.00026	0.005	Soc_P_vs_PD	Upregulated in Pre-dispersal
Caust.v2_012832		0.821	5.657	3.8e-05	0.0012	0.00011	0.0023	Soc_P_vs_PD	Upregulated in Pre-dispersal
Caust.v2_000618		0.875	2.852	0.0035	0.045	0.0017	0.022	Soc_P_vs_PD	Upregulated in Pre-dispersal
Caust.v2_005647		0.902	3.348	0.001	0.018	0.0034	0.039	Soc_P_vs_PD	Upregulated in Pre-dispersal
Caust.v2_007694		0.946	5.962	2.3e-08	2.1e-06	5.5e-09	4.3e-07	Soc_P_vs_PD	Upregulated in Pre-dispersal
Caust.v2_010266		0.954	7.999	6.8e-11	1.2e-08	1.5e-07	8.5e-06	Soc_P_vs_PD	Upregulated in Pre-dispersal
Caust.v2_012361		0.956	2.658	0.0029	0.038	0.0019	0.025	Soc_P_vs_PD	Upregulated in Pre-dispersal
Caust.v2_004994		0.967	5.298	1.4e-07	9.7e-06	2.9e-07	1.5e-05	Soc_P_vs_PD	Upregulated in Pre-dispersal
Caust.v2_006146		1.018	5.095	0.00018	0.0044	1.6e-05	0.00047	Soc_P_vs_PD	Upregulated in Pre-dispersal
Caust.v2_003891-RA		1.056	2.621	0.001	0.018	0.00035	0.0063	Soc_P_vs_PD	Upregulated in Pre-dispersal
Caust.v2_014763		1.08	2.147	0.0041	0.05	0.00085	0.013	Soc_P_vs_PD	Upregulated in Pre-dispersal
Caust.v2_011720		1.091	7.274	6.3e-13	1.9e-10	1.2e-09	1.1e-07	Soc_P_vs_PD	Upregulated in Pre-dispersal
Caust.v2_013953		1.097	5.238	1.7e-09	2.1e-07	6.8e-11	8.8e-09	Soc_P_vs_PD	Upregulated in Pre-dispersal
Caust.v2_007028		1.133	6.15	0.00045	0.0094	2e-07	1.1e-05	Soc_P_vs_PD	Upregulated in Pre-dispersal
[truncated: 1,938 more rows]

## Sheet: Table S8(GO)
Table S8. Significant GO terms and literature matches
[truncated: 669 more rows]

[truncated: 10 more sheets: Table S9  (sol vs soc DEGs), Table S10 (sol vs soc GO), Table S11 (TF), Table S12 (phylo), Table S13(phylo), Table S14 (Chi), Table S15 (MannU), Table S16 (LIT), Table S17 (edgeR), Table S18 (DESeq2)]
